# Supplementary material for: Ethnoveterinary Medicine and Ethnopharmacology in the Main Transhumance Areas of Castilla-La Mancha (Spain)
Source: Front Vet Sci. 2022 May 3;9:866132. doi: 10.3389/fvets.2022.866132 (PMC9113055; doi:10.3389/fvets.2022.866132)
Supplement: Supplementary Table 1 — Crude data with description of the formulas and simple remedies analyzed. [file Table_1.xlsx]

## Sheet: Hoja1
ID	Standardised Kingdom	Standardised Family	Standardised Scientific Names	Vernacular name ingredient	Part standardised	Preparation standardised	Administration Standardised	Complexity ingredients	Standardized Animals affected	Sandardized Transhumance	Standardized Veterinary Names	Main groups
1369	Algae	Characeae	Chara hispida L. var. hispida	ovas	whole plant	direct	oral	Simple	animals and humans	Cañada Real Segoviana	plants poisonous to animals	Toxicology (Poisonous plants)
18033a	Algae	Cladophoracea	Cladophora prolifera (Roth) Kütz.	ovas	thallus filamentous	direct	oral	Simple	animals and humans	Cañada Real Segoviana	plants poisonous to animals	Toxicology (Poisonous plants)
78073	Algae	Cladophoracea	Cladophora prolifera (Roth) Kütz.	ova	whole plant	direct	oral	Simple	animals and humans	Cañada Real Segoviana	plants poisonous to animals	Toxicology (Poisonous plants)
2247	Animalia	Agelenidae	Tegenaria domestica (Clerck, 1757)	telaraña	spiderweb	poultice with ground pepper and cobweb	apply the poultice	Mixture 2	animals and humans	Cañada Real de la Plata	wound healing	Emergency medicine and Critical care (Wound Management)
1468	Animalia	Apidae	Apis mellifera Linnaeus, 1758	miel	honey	sabuco, honey, chilli pepper and oil ointment	apply on wounds	Mixture 4	Equus asinus Linnaeus, 1758 x E. caballus Linnaeus, 1758	Cañada Real Segoviana	wound healing	Emergency medicine and Critical care (Wound Management)
96147	Animalia	Apidae	Apis mellifera Linnaeus, 1758	cera virgen	wax	mix flour with hot wax	apply the poultice	Mixture 2	Sus domesticus Erxleben, 1777	Cañada Real de Andalucía (de los Serranos)	inflammation	Musculoskeletal System
106882	Animalia	Blanidae	Blanus cinereus Vandelli, 1797	cucuveo	whole animal	direct	bite	Simple	animals and humans	Cañada Real de La Mancha a Murcia	snakebite	Toxicology (Snakebite)
294	Animalia	Bovidae	Ovis aries Linnaeus, 1758	ricia	excrement	crush	apply the poultice	Simple	Ovis aries Linnaeus, 1758	Cañada Real Soriana Oriental	disorders of the hoof	Musculoskeletal System
17730	Animalia	Bovidae	Ovis aries Linnaeus, 1758	tripa de un tubo	tripe	direct	environmental	Simple	livestock	Cañada del Puerto de Calatrava	fly control	Pest control
2231	Animalia	Bovidae	Ovis aries Linnaeus, 1758	0	excrement	direct	apply	Simple	Ovis aries Linnaeus, 1758 (lamb)	Cañada Real de Calatrava	weaning lactation	Reproductive System
106574	Animalia	Buthidae	Buthus ibericus Lourenço & Vachon, 2004 (= Buthus halius (C. L. Koch, 1839))	alacrán	whole animal	direct	bite	Simple	animals and humans	Indefinite	spider and scorpion bites in animals	Toxicology (Scorpion Stings)
45769	Animalia	Buthidae	Buthus ibericus Lourenço & Vachon, 2004 (= Buthus halius (C. L. Koch, 1839))	aranclán	poison	direct	bite	Simple	animals and humans	Cañada Real Segoviana	spider and scorpion bites in animals	Toxicology (Scorpion Stings)
2285	Animalia	Buthidae	Buthus ibericus Lourenço & Vachon, 2004 (= Buthus halius (C. L. Koch, 1839))	alacrán	poison	direct	bite	Simple	animals and humans	Cañada Real de la Plata	spider and scorpion bites in animals	Toxicology (Scorpion Stings)
2233	Animalia	Buthidae	Buthus ibericus Lourenço & Vachon, 2004 (= Buthus halius (C. L. Koch, 1839))	alacrán	poison	direct	bite	Simple	animals and humans	Cañada Real de la Plata	spider and scorpion bites in animals	Toxicology (Scorpion Stings)
95526	Animalia	Buthidae	Buthus ibericus Lourenço & Vachon, 2004 (= Buthus halius (C. L. Koch, 1839))	araclán	whole animal	fried scorpion with olive oil, strain it and smear the animal's penis with that oil	apply	Mixture 2	livestock	Cañada Real de Andalucía (de los Serranos)	urine retention	Urinary System
23230	Animalia	Buthidae	Buthus ibericus Lourenço & Vachon, 2004 (= Buthus halius (C. L. Koch, 1839))	araclán	animal	fry onion, bay leaf and scorpion in olive oil	oral	Mixture 4	livestock	Cañada Real Segoviana	urine retention	Urinary System
5115	Animalia	Buthidae	Buthus ibericus Lourenço & Vachon, 2004 (= Buthus halius (C. L. Koch, 1839))	olivo	animal	fry onion, bay leaf and scorpion in olive oil	oral	Mixture 4	livestock	Cañada Real Segoviana	urine retention	Urinary System
274	Animalia	Cervidae	Cervus elaphus Linnaeus, 1758	ciervo	horn	direct	puncture	Simple	livestock	Cañada Real Soriana Oriental	snakebite (viper)	Toxicology (Snakebite)
107087	Animalia	Cervidae	Cervus elaphus Linnaeus, 1758	venao	horn	direct	puncture	Simple	livestock	Cañada Real de Andalucía (de los Serranos)	snakebite (viper)	Toxicology (Snakebite)
54730	Animalia	Clupeidae	Sardina pilchardus (Walbaum, 1792)	sardina	head	cut heads of salted sardines and administer them, after the resulting vomiting, clean with oil and bicarbonate	oral	Mixture 3	livestock	Cañada del Carrerón	rumination (alterations)	Digestive System
54845	Animalia	Colubridae	Hemorrhois hippocrepis (Linnaeus, 1758)	alicantaros	poison	direct	bite	Simple	animals and humans	Cañada del Carrerón	snakebite	Toxicology (Snakebite)
2285	Animalia	Colubridae	Hemorrhois hippocrepis (Linnaeus, 1758)	alicántara	poison	direct	bite	Simple	animals and humans	Cañada Real de la Plata	snakebite	Toxicology (Snakebite)
2244	Animalia	Colubridae	Hemorrhois hippocrepis (Linnaeus, 1758)	alicantara	poison	direct	bite	Simple	animals and humans	Cañada Real de la Plata	snakebite (viper)	Toxicology (Snakebite)
105820	Animalia	Colubridae	Zamenis scalaris (Schinz, 1822)	culebras	snake shed skin	decoction	apply	Simple	livestock	Cañada Real de Andalucía (de los Serranos)	pain relief	Management and Nutrition (Pain assessment and management
96600	Animalia	Colubridae	Zamenis scalaris (Schinz, 1822)	culebra	snake shed skin	decoction	oral	Simple	Equus asinus Linnaeus, 1758 x E. caballus Linnaeus, 1758	Indefinite	pharyngitis	Respiratory System
97257	Animalia	Colubridae	Zamenis scalaris (Schinz, 1822)	culebra	snake shed skin	decoction	oral	Simple	Equus caballus Linnaeus, 1758	Cañada Real de La Mancha a Murcia	pharyngitis	Respiratory System
97739	Animalia	Colubridae	Zamenis scalaris (Schinz, 1822)	culebra	snake shed skin	decoction	oral	Simple	Equus asinus Linnaeus, 1758 x E. caballus Linnaeus, 1758	Cañada Real de los Murcianos	pharyngitis	Respiratory System
97908	Animalia	Equidae	Equus asinus Linnaeus, 1758 x E. caballus Linnaeus, 1758	mula	hoof	fried cosco with olive oil	wash wounds	Mixture 2	livestock	Cañada Real de Andalucía (de los Serranos)	wound healing	Emergency medicine and Critical care (Wound Management)
97908a	Animalia	Equidae	Equus asinus Linnaeus, 1758 x E. caballus Linnaeus, 1758	mula	hoof	fried cosco with olive oil	apply	Mixture 2	livestock	Cañada Real de Andalucía (de los Serranos)	wound healing	Emergency medicine and Critical care (Wound Management)
97908a	Animalia	Equidae	Equus asinus Linnaeus, 1758 x E. caballus Linnaeus, 1758	mula	hoof	fried cosco with olive oil	apply on wounds	Mixture 2	livestock	Cordel de Andalucía	wound healing	Emergency medicine and Critical care (Wound Management)
98096	Animalia	Erinaceidae	Erinaceus europaeus Linnaeus, 1758	erizo	urine	direct	oral	Simple	livestock	Cañada Real de Andalucía (de los Serranos)	hedgehog susceptible and carrier of foot-and-mouth disease	Reservoirs of pathogens
2018	Animalia	Erinaceidae	Erinaceus europaeus Linnaeus, 1758	erizos	urine	direct	oral	Simple	Bos taurus Linnaeus, 1758 (cow)	Cañada Real Segoviana	hedgehog susceptible and carrier of foot-and-mouth disease	Reservoirs of pathogens
98096	Animalia	Erinaceidae	Erinaceus europaeus Linnaeus, 1758	erizo	urine	direct	oral	Simple	livestock	Indefinite	hedgehog susceptible and carrier of foot-and-mouth disease	Reservoirs of pathogens
106207	Animalia	Erinaceidae	Erinaceus europaeus Linnaeus, 1758	erizo	whole animal	direct	oral	Simple	livestock	Vereda Real del Camino de Alicante	hedgehog susceptible and carrier of foot-and-mouth disease	Reservoirs of pathogens
105131	Animalia	Hominidae	Homo sapiens Linnaeus, 1758	mujer	pubic hair	mix bread with hair	oral	Mixture 2	Equus asinus Linnaeus, 1758	Cañada Real de Andalucía (de los Serranos)	enteropathies	Digestive System
105132	Animalia	Hominidae	Homo sapiens Linnaeus, 1758	hombre	scrotal hair	mix bread with hair	oral	Mixture 2	Equus asinus Linnaeus, 1758	Cañada Real de Andalucía (de los Serranos)	enteropathies	Digestive System
105133	Animalia	Hominidae	Homo sapiens Linnaeus, 1758	mujer	pubic hair	direct	oral	Simple	livestock	Cañada Real de Andalucía (de los Serranos)	enteropathies	Digestive System
105134	Animalia	Hominidae	Homo sapiens Linnaeus, 1758	hombre	scrotal hair	direct	oral	Simple	livestock	Cañada Real de Andalucía (de los Serranos)	enteropathies	Digestive System
105448	Animalia	Lamprophiidae	Malpolon monspessulanus (Hermann, 1804)	culebra	skin	mix snake shed skin, bread and oil	oral	Mixture 3	Equus asinus Linnaeus, 1758	Cañada Real de Andalucía (de los Serranos)	pain relief	Management and Nutrition (Pain assessment and management
105819	Animalia	Lamprophiidae	Malpolon monspessulanus (Hermann, 1804)	culebras	snake shed skin	decoction	apply	Simple	livestock	Cañada Real de Andalucía (de los Serranos)	pain relief	Management and Nutrition (Pain assessment and management
135186	Animalia	Lamprophiidae	Malpolon monspessulanus (Hermann, 1804)	serpiente	snake shed skin	snake shed skin sandwich and bread	oral	Mixture 2	Equus asinus Linnaeus, 1758 x E. caballus Linnaeus, 1758	Cañada Real de Andalucía (de los Serranos)	pharyngitis	Respiratory System
72592	Animalia	Lamprophiidae	Malpolon monspessulanus (Hermann, 1804)	culebras	snake shed skin	snake shed skin sandwich and bread	oral	Mixture 2	Equus asinus Linnaeus, 1758 x E. caballus Linnaeus, 1758	Cañada del Carrerón	pharyngitis	Respiratory System
96427	Animalia	Lamprophiidae	Malpolon monspessulanus (Hermann, 1804)	culebra	snake shed skin	decoction	oral	Simple	Equus asinus Linnaeus, 1758 x E. caballus Linnaeus, 1758	Indefinite	pharyngitis	Respiratory System
97738	Animalia	Lamprophiidae	Malpolon monspessulanus (Hermann, 1804)	culebra	snake shed skin	decoction	oral	Simple	livestock	Cañada Real de los Murcianos	pharyngitis	Respiratory System
97256	Animalia	Lamprophiidae	Malpolon monspessulanus (Hermann, 1804)	culebra	snake shed skin	decoction	oral	Simple	Equus caballus Linnaeus, 1758	Cañada Real de La Mancha a Murcia	pharyngitis	Respiratory System
19199	Animalia	Lamprophiidae	Malpolon monspessulanus (Hermann, 1804)	culebra	snake shed skin	snake shed skin sandwich and bread	oral	Mixture 2	Equus asinus Linnaeus, 1758 x E. caballus Linnaeus, 1758	Cordel de El Pedernoso a Las Mesas	pharyngitis	Respiratory System
17487	Animalia	Lamprophiidae	Malpolon monspessulanus (Hermann, 1804)	serpiente	poison	direct	bite	Simple	animals and humans	Cañada Real Segoviana	snakebite	Toxicology (Snakebite)
105068	Animalia	Phasianidae	Alectoris rufa (Linnaeus, 1758)	perdíz	feather	garlic decoction with partridge feather	inhalation	Mixture 2	Equus asinus Linnaeus, 1758 x E. caballus Linnaeus, 1758	Cañada Real de Andalucía (de los Serranos)	pharyngitis	Respiratory System
303	Animalia	Phasianidae	Gallus gallus (Linnaeus, 1758)	gallina	excrement	poultice of pork fat, chicken manure and salt	apply on wounds	Mixture 4	livestock	Cordel de Ciudad Real	wound healing	Emergency medicine and Critical care (Wound Management)
97868	Animalia	Salamadridae	Salamandra salamandra (Linnaeus, 1758)	tiro	whole animal	direct	touch	Simple	animals and humans	Indefinite	irritant (plants)	Toxicology
97868	Animalia	Salamadridae	Salamandra salamandra (Linnaeus, 1758)	tiro	whole animal	direct	touch	Simple	animals and humans	Cañada Real de Andalucía (de los Serranos)	poisoning from frogs, newts, toads, and salamanders	Toxicology
97868	Animalia	Salamadridae	Salamandra salamandra (Linnaeus, 1758)	tiro	whole animal	direct	touch	Simple	animals and humans	Cañada Real de Murcia a Andalucía	poisoning from frogs, newts, toads, and salamanders	Toxicology
97868	Animalia	Salamadridae	Salamandra salamandra (Linnaeus, 1758)	tiro	whole animal	direct	touch	Simple	animals and humans	Cordel de Andalucía	poisoning from frogs, newts, toads, and salamanders	Toxicology
25388	Animalia	Scincidae	Chalcides bedriagai (Bosca, 1880)	Eslabón	poison	direct	bite	Simple	animals and humans	Cañada Real de Calatrava	bites	Toxicology
5111	Animalia	Suidae	Sus domesticus Erxleben, 1777	cerdo	lard	poultice of crushed mallow and pork fat	apply the poultice	Mixture 2	livestock	Cañada Real Segoviana	disorders of the hoof	Emergency medicine and Critical care (Wound Management)
23224	Animalia	Suidae	Sus domesticus Erxleben, 1777	pringue blanca	lard	poultice of crushed mallow and pork fat	apply the poultice	Mixture 2	livestock	Cañada Real Segoviana	disorders of the hoof	Emergency medicine and Critical care (Wound Management)
5109	Animalia	Suidae	Sus domesticus Erxleben, 1777	manteca	lard	poultice of crushed mallow and pork fat	apply the poultice	Mixture 2	livestock	Cañada Real Segoviana	disorders of the hoof	Emergency medicine and Critical care (Wound Management)
1694	Animalia	Suidae	Sus domesticus Erxleben, 1777	pringue blanca	lard	poultice of crushed mallow and pork fat	apply	Mixture 2	livestock	Cañada Real Segoviana	disorders of the hoof	Emergency medicine and Critical care (Wound Management)
19679	Animalia	Suidae	Sus domesticus Erxleben, 1777	pringue blanca, malvas	lard	poultice of crushed mallow and pork fat	apply the poultice	Mixture 2	livestock	Cañada Real Segoviana	disorders of the hoof	Emergency medicine and Critical care (Wound Management)
5066b	Animalia	Suidae	Sus domesticus Erxleben, 1777	pringue blanca	lard	poultice of crushed mallow and pork fat	apply the poultice	Mixture 2	livestock	Cañada Real Segoviana	disorders of the hoof	Emergency medicine and Critical care (Wound Management)
5067	Animalia	Suidae	Sus domesticus Erxleben, 1777	cerdo	lard	poultice of crushed mallow and pork fat	apply the poultice	Mixture 2	livestock	Cañada Real Segoviana	disorders of the hoof	Emergency medicine and Critical care (Wound Management)
5161	Animalia	Suidae	Sus domesticus Erxleben, 1777	cerdo	lard	poultice of crushed mallow and pork fat	apply the poultice	Mixture 2	livestock	Cañada Real Segoviana	disorders of the hoof	Emergency medicine and Critical care (Wound Management)
23492	Animalia	Suidae	Sus domesticus Erxleben, 1777	pringue blanca	lard	poultice of crushed mallow and pork fat	apply on wounds	Mixture 2	livestock	Cañada Real Segoviana	disorders of the hoof	Emergency medicine and Critical care (Wound Management)
305	Animalia	Suidae	Sus domesticus Erxleben, 1777	cerdo	bacon	poultice of pork fat, chicken manure and salt	apply on wounds	Mixture 4	livestock	Cordel de Ciudad Real	wound healing	Emergency medicine and Critical care (Wound Management)
2109	Animalia	Suidae	Sus domesticus Erxleben, 1777	manteca	lard	mix lard with a decoction of rockrose and rosemary	apply on wounds	Mixture 3	livestock	Cañada Real Soriana Oriental	wound healing	Emergency medicine and Critical care (Wound Management)
25212	Animalia	Suidae	Sus domesticus Erxleben, 1777	manteca	lard	mix lard with a decoction of rockrose and rosemary	apply on wounds	Mixture 2	animals and humans	Cañada Real de la Plata	wound healing	Emergency medicine and Critical care (Wound Management)
23865	Animalia	Suidae	Sus domesticus Erxleben, 1777	guarro	bile	decoction of rockrose, jarilla and pork gall	wash wounds	Mixture 3	livestock	Cañada Real Galiana	wound healing	Emergency medicine and Critical care (Wound Management)
135216	Animalia	Suidae	Sus domesticus Erxleben, 1777	manteca	lard	mix salt, vinegar and lard	apply	Mixture 3	livestock	Cañada Real Conquense	wound healing	Emergency medicine and Critical care (Wound Management)
1990	Animalia	Suidae	Sus domesticus Erxleben, 1777	0	lard	direct	apply	Simple	Bos taurus Linnaeus, 1758 (cow)	Cordel del Rosalejo	abscesses	Integumentary system
23580	Animalia	Suidae	Sus domesticus Erxleben, 1777	manteca	lard	crush	apply	Simple	Canis familiaris Linnaeus, 1758	Cañada Real Segoviana	furunculosis (dogs)	Integumentary system
55387c	Animalia	Suidae	Sus domesticus Erxleben, 1777	Gorrino	lard	mix elderberry with butter and sulfur and make a poultice	apply	Mixture 3	Sus domesticus Erxleben, 1777	Cordel de El Pedernoso a Las Mesas	mange or cutaneous acariasis	Integumentary system
106810	Animalia	Upupidae	Upupa epops Linnaeus, 1758	abubilla	whole animal	direct	environmental	Simple	livestock	Indefinite	flea	Integumentary system
107314	Animalia	Upupidae	Upupa epops Linnaeus, 1758	abubillas	whole animal	direct	environmental	Simple	livestock	Indefinite	flea	Integumentary system
97672	Animalia	Upupidae	Upupa epops Linnaeus, 1758	abubilla	whole animal	direct	environmental	Simple	livestock	Cañada Real de Andalucía (de los Serranos)	flea	Integumentary system
107314	Animalia	Upupidae	Upupa epops Linnaeus, 1758	abubillas	whole animal	direct	environmental	Simple	livestock	Indefinite	lice	Integumentary system
106178	Animalia	Upupidae	Upupa epops Linnaeus, 1758	abubilla	whole animal	direct	environmental	Simple	livestock	Vereda Real del Camino de Alicante	lice	Integumentary system
49822	Bacteria	Lactobacillaceae	Lactobacillus acidophilus (Moro 1900) Hansen and Mocquot 1970	aceituna	probiotics	brine with lactobacilli where they keep the olives	oral	Mixture 3	Equus caballus Linnaeus, 1758	Cañada Real de Andalucía (de los Serranos)	indigestion	Digestive System
137695a	Bacteria	Lactobacillaceae	Lactobacillus acidophilus (Moro 1900) Hansen and Mocquot 1970	sal	probiotics	brine with lactobacilli where they keep the olives	oral	Mixture 5	Ovis aries Linnaeus, 1758	Cañada Real de (Andalucía a Valencia)	rumination (alterations)	Digestive System
1589	Fungi	Agaricaceae	Lycoperdon perlatum Pers.	pedo de lobo	mushroom spores	direct	apply on wounds	Simple	livestock	Cañada del Carrerón	wound healing	Emergency medicine and Critical care (Wound Management)
19285	Fungi	Agaricaceae	Lycoperdon perlatum Pers.	pedo de lobo	mushroom spores	direct	apply on wounds	Simple	animals and humans	Cañada del Carrerón	wound healing	Emergency medicine and Critical care (Wound Management)
21052	Fungi	Agaricaceae	Lycoperdon perlatum Pers.	pedo de lobo	mushroom spores	direct	apply on wounds	Simple	Equus asinus Linnaeus, 1758	Cañada del Carrerón	wound healing	Emergency medicine and Critical care (Wound Management)
22358a	Fungi	Amanitaceae	Amanita phalloides (Vaill. ex Fr.) Secr.	hongos de la jara	mushroom	direct	oral	Simple	Capra hircus Linnaeus, 1758	Cordel del Camino de los Cortijos	plants poisonous to animals	Toxicology (Poisonous plants)
22186	Fungi	Amanitaceae	Amanita phalloides (Vaill. ex Fr.) Secr.	setas	mushroom	baked	oral	Simple	animals and humans	Vereda de la Dehesa	plants poisonous to animals	Toxicology (Poisonous plants)
2175	Fungi	Boletaceae	Boletus edulis Bull.	hongos de la jara	whole fungus	direct	oral	Simple	Capra hircus Linnaeus, 1758	Cordel del Camino de los Cortijos	plants poisonous to animals	Toxicology (Poisonous plants)
22358b	Fungi	Paxillaceae	Paxillus involutus (Batsch) Fr.	hongos de la jara	mushroom	direct	oral	Simple	Capra hircus Linnaeus, 1758	Cordel del Camino de los Cortijos	plants poisonous to animals	Toxicology (Poisonous plants)
22358c	Fungi	Tricholomataceae	Tricholoma equestre (L.) P. Kumm.	hongos de la jara	mushroom	direct	oral	Simple	Capra hircus Linnaeus, 1758	Cordel del Camino de los Cortijos	plants poisonous to animals	Toxicology (Poisonous plants)
137695b	Inorganic	Hydroxides	HNaO	sosa caústica	salts	brine with lactobacilli where they keep the olives	oral	Mixture 5	Ovis aries Linnaeus, 1758	Cañada Real de (Andalucía a Valencia)	rumination (alterations)	Digestive System
72589	Mineralia	0	Brine	salmuera	brine	dissolve salt in vinegar	to wash	Mixture 2	Equus asinus Linnaeus, 1758 x E. caballus Linnaeus, 1758	Cañada del Carrerón	wound healing	Emergency medicine and Critical care (Wound Management)
69558	Mineralia	Calcium oxide	CaO	Cal	Calcium oxide, commonly known as quicklime or burnt lime	dissolve in water	whitewash	Simple	livestock	Cañada Real de Calatrava	flea	Integumentary system
2019	Mineralia	Calcium oxide	CaO	cal	Calcium oxide, commonly known as quicklime or burnt lime	dissolve in water	oral	Simple	Bos taurus Linnaeus, 1758 (cow)	Cañada Real Segoviana	poisoning (indefinite)	Toxicology
18064	Mineralia	Calcium oxide	CaO	cal	Calcium oxide, commonly known as quicklime or burnt lime	direct	oral	Simple	Bos taurus Linnaeus, 1758 (cow)	Cañada Real Segoviana	poisoning (indefinite)	Toxicology
54729	Mineralia	Carbonates	NaHCO3	bicarbonato	Sodium bicarbonate (baking soda)	cut heads of salted sardines and administer them, after the resulting vomiting, clean with oil and bicarbonate	oral	Mixture 3	Equus asinus Linnaeus, 1758 x E. caballus Linnaeus, 1758	Cañada del Carrerón	rumination (alterations)	Digestive System
110	Mineralia	Carbonates	NaHCO3	bicarbonato	Sodium bicarbonate (baking soda)	decoction	oral	Simple	Bos taurus Linnaeus, 1758 (calf)	Cañada Real Galiana	neonatal diarrhea in ruminants	Digestive System (Diarrhea in neonatal ruminants)
23720	Mineralia	Hydrogen oxides	H2O	piedras	water	direct	bath	Simple	Sus domesticus Erxleben, 1777	Cañada Real de la Plata	pain relief	Management and Nutrition (Pain assessment and management
1248	Mineralia	Metal halide	NaCl (Sodium Chloride)	sal	salt	dissolve salt in vinegar	oral	Mixture 2	Ovis aries Linnaeus, 1758	Cañada Real de Calatrava	bloat in rumiants	Digestive System
139b	Mineralia	Metal halide	NaCl (Sodium Chloride)	sal	salt	mix vinegar and brine	oral	Mixture 2	Equus asinus Linnaeus, 1758 x E. caballus Linnaeus, 1758	Cañada Real de Calatrava	hoarseness	Digestive System
49822	Mineralia	Metal halide	NaCl (Sodium Chloride)	sal	salt	brine with lactobacilli where they keep the olives	oral	Mixture 3	Equus caballus Linnaeus, 1758	Cañada Real de Andalucía (de los Serranos)	indigestion	Digestive System
54729	Mineralia	Metal halide	NaCl (Sodium Chloride)	sal	salt	cut heads of salted sardines and administer them, after the resulting vomiting, clean with oil and bicarbonate	oral	Mixture 3	Equus asinus Linnaeus, 1758 x E. caballus Linnaeus, 1758	Cañada del Carrerón	rumination (alterations)	Digestive System
137695a	Mineralia	Metal halide	NaCl (Sodium Chloride)	sal	salt	brine with lactobacilli where they keep the olives	oral	Mixture 5	Ovis aries Linnaeus, 1758	Cañada Real de (Andalucía a Valencia)	rumination (alterations)	Digestive System
119	Mineralia	Metal halide	NaCl (Sodium Chloride)	sal	salt	dissolve salt in vinegar	oral	Mixture 2	Equus asinus Linnaeus, 1758 x E. caballus Linnaeus, 1758	Cañada del Carrerón	stomatitis	Digestive System
54727	Mineralia	Metal halide	NaCl (Sodium Chloride)	sal	salt	crush broom and mix with vinegar and salt	wash wounds	Mixture 3	livestock	Cañada del Carrerón	hoof care	Emergency medicine and Critical care (Wound Management)
25392	Mineralia	Metal halide	NaCl (Sodium Chloride)	sal	salt	poultice with "moyuelo", vinegar and salt	apply the poultice	Mixture 3	Equus asinus Linnaeus, 1758 x E. caballus Linnaeus, 1758	Cañada Real de Calatrava	hoof care	Emergency medicine and Critical care (Wound Management)
59435	Mineralia	Metal halide	NaCl (Sodium Chloride)	sal	salt	dissolve salt in vinegar	wash wounds	Mixture 2	Canis familiaris Linnaeus, 1758	Cañada Real de Andalucía (de los Serranos)	wound healing	Emergency medicine and Critical care (Wound Management)
77568	Mineralia	Metal halide	NaCl (Sodium Chloride)	sal	salt	poultice of pork fat, chicken manure and salt	apply on wounds	Mixture 4	livestock	Cordel de Ciudad Real	wound healing	Emergency medicine and Critical care (Wound Management)
19283	Mineralia	Metal halide	NaCl (Sodium Chloride)	sal	salt	dissolve salt in vinegar	wash wounds	Mixture 2	animals and humans	Cañada del Carrerón	wound healing	Emergency medicine and Critical care (Wound Management)
54725	Mineralia	Metal halide	NaCl (Sodium Chloride)	sal	salt	crush broom and mix with vinegar and salt	wash wounds	Mixture 3	livestock	Cañada del Carrerón	wound healing	Emergency medicine and Critical care (Wound Management)
24874	Mineralia	Metal halide	NaCl (Sodium Chloride)	sal	salt	dissolve salt in vinegar	mouth wash	Mixture 2	livestock	Cañada Real de Calatrava	wound healing	Emergency medicine and Critical care (Wound Management)
106641b	Mineralia	Metal halide	NaCl (Sodium Chloride)	sal	salt	ephedra decoction, mixed with salt and vinegar	wash wounds	Mixture 3	livestock	Indefinite	wound healing	Emergency medicine and Critical care (Wound Management)
1250	Mineralia	Metal halide	NaCl (Sodium Chloride)	sal	all	dissolve salt in vinegar	to wash	Mixture 2	Ovis aries Linnaeus, 1758	Cañada Real de Calatrava	cloudy (eye)	Eye diseases and Disorders
96714	Mineralia	Metal halide	NaCl (Sodium Chloride)	sal	salt	direct	apply	Simple	livestock	Cañada Real de Andalucía (de los Serranos)	cloudy (eye)	Eye diseases and Disorders
59	Mineralia	Metal halide	NaCl (Sodium Chloride)	sal	salt	direct	apply	Simple	livestock	Cordel del Camino de los Cortijos	cloudy (eye)	Eye diseases and Disorders
20876	Mineralia	Metal halide	NaCl (Sodium Chloride)	sal	salt	mix salt with zotal and vinegar	apply	Mixture 3	livestock	Cordel de la Plata	contagious agalactia	Generalized Conditions
24423	Mineralia	Metal halide	NaCl (Sodium Chloride)	sal	salt	mix salt with oleander and vinegar	wash wounds	Mixture 3	livestock	Cañada Real de la Plata	mange or cutaneous acariasis	Integumentary system
23936	Mineralia	Metal halide	NaCl (Sodium Chloride)	sal	salt	crush broom and mix with vinegar and salt	apply	Mixture 3	livestock	Cañada Real Soriana Oriental	bruises (indefinite)	Musculoskeletal System
23081	Mineralia	Metal halide	NaCl (Sodium Chloride)	sal	salt	crush broom and rockrose, and mix with vinegar and salt	apply the poultice	Mixture 4	livestock	Cañada Real de la Plata	disorders of the hoof	Musculoskeletal System
97780	Mineralia	Metal halide	NaCl (Sodium Chloride)	sal	salt	crush the cork and mix with oil and salt	apply the poultice	Mixture 3	livestock	Cañada Real de Andalucía (de los Serranos)	inflammation	Musculoskeletal System
78199b	Mineralia	Metal halide	NaCl (Sodium Chloride)	sal	salt	marinate rockrose buds in brine	rub	Mixture 2	Ovis aries Linnaeus, 1758 (lamb)	Cañada Real Segoviana	adopt the sheep or other animal the offspring of others to raise it	Reproductive System
78199d	Mineralia	Metal halide	NaCl (Sodium Chloride)	sal	salt	marinate rockrose buds in brine	rub	Mixture 2	Capra hircus Linnaeus, 1758	Cañada Real Segoviana	adopt the sheep or other animal the offspring of others to raise it	Reproductive System
97928	Mineralia	Metal halide	NaCl (Sodium Chloride)	sal	salt	dissolve salt in vinegar	oral	Mixture 2	Equus asinus Linnaeus, 1758 x E. caballus Linnaeus, 1758	Cañada Real de Andalucía (de los Serranos)	pharyngitis	Respiratory System
97928	Mineralia	Metal halide	NaCl (Sodium Chloride)	sal	salt	dissolve salt in vinegar	to wash	Mixture 2	Equus asinus Linnaeus, 1758 x E. caballus Linnaeus, 1758	Indefinite	pharyngitis	Respiratory System
97928b	Mineralia	Metal halide	NaCl (Sodium Chloride)	sal	salt	dissolve salt in vinegar	oral	Mixture 2	Equus asinus Linnaeus, 1758 x E. caballus Linnaeus, 1758	Cañada Real de Andalucía (de los Serranos)	pharyngitis	Respiratory System
97928	Mineralia	Metal halide	NaCl (Sodium Chloride)	sal	salt	dissolve salt in vinegar	oral	Mixture 2	Equus asinus Linnaeus, 1758 x E. caballus Linnaeus, 1758	Indefinite	pharyngitis	Respiratory System
97928b	Mineralia	Metal halide	NaCl (Sodium Chloride)	sal	salt	dissolve salt in vinegar	apply	Mixture 2	Equus asinus Linnaeus, 1758 x E. caballus Linnaeus, 1758	Cordel de Andalucía	pharyngitis	Respiratory System
106337	Mineralia	Metals	Fe	sartén sin patas	frying pan	direct	massage	Simple	Equus asinus Linnaeus, 1758 x E. caballus Linnaeus, 1758	Vereda Real del Camino de Alicante	pain relief	Management and Nutrition (Pain assessment and management
96150	Mineralia	Sulfur	S Sulfur	azufre	sulfur	mix oil and powdered sulfur	apply	Mixture 2	animals and humans	Cañada Real de Andalucía (de los Serranos)	mange or cutaneous acariasis	Integumentary system
55387a	Mineralia	Sulfur	S Sulfur	azufre	sulfur	mix elderberry with butter and sulfur and make a poultice	apply	Mixture 3	Sus domesticus Erxleben, 1777	Cordel de El Pedernoso a Las Mesas	mange or cutaneous acariasis	Integumentary system
52	Organic	Hydrocarbons	Diesel fuel	gasoil	#N/A	direct	mouth wash	Simple	Capra hircus Linnaeus, 1758	Cañada Real de la Plata	Type D Enterotoxemia	Generalized Conditions (Clostridrial diseases)
174b	Organic	Phenolics	Zotal (Bifenil-2-ol 3%, Chlorophene 1.5%, Naphtha, solvents and excipients c.s.p 100%)	zotal	emulsion	mix olive oil with ash and zotal	apply on wounds	Mixture 3	livestock	Cañada Real Soriana Oriental	wound healing	Emergency medicine and Critical care (Wound Management)
2220a	Organic	Phenolics	Zotal (Bifenil-2-ol 3%, Chlorophene 1.5%, Naphtha, solvents and excipients c.s.p 100%)	zotal	emulsion	mix salt with zotal and vinegar	apply	Mixture 3	livestock	Cordel de la Plata	contagious agalactia	Generalized Conditions
97930	Organic	Phenolics	Zotal (Bifenil-2-ol 3%, Chlorophene 1.5%, Naphtha, solvents and excipients c.s.p 100%)	zotal	emulsion	direct	apply on the bite	Simple	livestock	Cañada Real de Andalucía (de los Serranos)	facultative myiasis-producing flies	Integumentary system
97930	Organic	Phenolics	Zotal (Bifenil-2-ol 3%, Chlorophene 1.5%, Naphtha, solvents and excipients c.s.p 100%)	zotal	emulsion	direct	apply on the bite	Simple	livestock	Cañada Real de Andalucía (de los Serranos)	facultative myiasis-producing flies	Integumentary system
97930	Organic	Phenolics	Zotal (Bifenil-2-ol 3%, Chlorophene 1.5%, Naphtha, solvents and excipients c.s.p 100%)	zotal	emulsion	direct	apply on the bite	Simple	livestock	Cañada Real de (Andalucía a Valencia)	facultative myiasis-producing flies	Integumentary system
97930	Organic	Phenolics	Zotal (Bifenil-2-ol 3%, Chlorophene 1.5%, Naphtha, solvents and excipients c.s.p 100%)	zotal	emulsion	direct	apply on the bite	Simple	livestock	Indefinite	facultative myiasis-producing flies	Integumentary system
97930	Organic	Phenolics	Zotal (Bifenil-2-ol 3%, Chlorophene 1.5%, Naphtha, solvents and excipients c.s.p 100%)	zotal	emulsion	direct	apply on the bite	Simple	livestock	Cañada Real de Murcia a Andalucía	facultative myiasis-producing flies	Integumentary system
97930	Organic	Phenolics	Zotal (Bifenil-2-ol 3%, Chlorophene 1.5%, Naphtha, solvents and excipients c.s.p 100%)	zotal	emulsion	direct	apply on the bite	Simple	livestock	Cordel de Andalucía	facultative myiasis-producing flies	Integumentary system
135240	Organic	Phenolics	Zotal (Bifenil-2-ol 3%, Chlorophene 1.5%, Naphtha, solvents and excipients c.s.p 100%)	zotal	emulsion	macerate corn cobs in water and add zotal	wash wounds	Mixture 2	livestock	Cañada Real de Andalucía (de los Serranos)	mange (soroptic) in pigs	Integumentary system
18903	Organics	Organobromine	2-(4-Bromophenyl)naphthalene	bola de polilla	mothballs	direct	environmental	Simple	Gallus gallus (Linnaeus, 1758)	Cañada Real de Jábaga	lice	Integumentary system
136371	Plantae	Adoxaceae	Sambucus ebulus L.	sabuco	whole plant	direct	oral	Simple	animals and humans	Vereda del Camino de Andalucía	plants poisonous to animals	Toxicology (Poisonous plants)
97857	Plantae	Adoxaceae	Sambucus nigra L.	sabuco	flower	decoction of mallow, chamomile and incense flower	oral	Mixture 3	Equus asinus Linnaeus, 1758 x E. caballus Linnaeus, 1758	Cañada Real de Andalucía (de los Serranos)	bloat in rumiants	Digestive System
137689	Plantae	Adoxaceae	Sambucus nigra L.	sabuco	flower	decoction	oral	Simple	Equus asinus Linnaeus, 1758 x E. caballus Linnaeus, 1758	Cañada Real de (Andalucía a Valencia)	bloat in rumiants	Digestive System
97855	Plantae	Adoxaceae	Sambucus nigra L.	sabuco	flower	decoction	wash wounds	Simple	Sus domesticus Erxleben, 1777	Cañada Real de Andalucía (de los Serranos)	bloat in rumiants	Digestive System
5064	Plantae	Adoxaceae	Sambucus nigra L.	saúco	flowering aerial parts	decoction	wash wounds	Simple	livestock	Cañada Real Segoviana	wound healing	Emergency medicine and Critical care (Wound Management)
1470	Plantae	Adoxaceae	Sambucus nigra L.	sabuco	flower	sabuco, honey, chilli pepper and oil ointment	apply on wounds	Mixture 4	Equus asinus Linnaeus, 1758 x E. caballus Linnaeus, 1758	Cañada Real Segoviana	wound healing	Emergency medicine and Critical care (Wound Management)
1505	Plantae	Adoxaceae	Sambucus nigra L.	sabuco	leaf	decoction	apply on wounds	Simple	livestock	Cañada Real Segoviana	wound healing	Emergency medicine and Critical care (Wound Management)
18336	Plantae	Adoxaceae	Sambucus nigra L.	sabuco	aerial parts blooming	sabuco, honey, chilli pepper and oil ointment	apply on wounds	Mixture 4	Equus asinus Linnaeus, 1758 x E. caballus Linnaeus, 1758	Cañada Real Segoviana	wound healing	Emergency medicine and Critical care (Wound Management)
18341	Plantae	Adoxaceae	Sambucus nigra L.	sabuco	aerial parts blooming	decoction	apply on wounds	Simple	livestock	Cañada Real Segoviana	wound healing	Emergency medicine and Critical care (Wound Management)
3875	Plantae	Adoxaceae	Sambucus nigra L.	sabuco	flower	cook elderberry with chilli peppers and fry with olive oil	wash wounds	Mixture 3	animals and humans	Cañada Real Segoviana	wound healing	Emergency medicine and Critical care (Wound Management)
23158	Plantae	Adoxaceae	Sambucus nigra L.	sabuco	aerial parts blooming	decoction	wash wounds	Simple	Sus domesticus Erxleben, 1777	Cañada Real de la Plata	wound healing	Emergency medicine and Critical care (Wound Management)
5077a	Plantae	Adoxaceae	Sambucus nigra L.	Saúco	flowering aerial parts	decoction	inhalation	Simple	Equus caballus Linnaeus, 1758	Cañada Real de Andalucía (de los Serranos)	infection (indefinite)	Generalized conditions
5077b	Plantae	Adoxaceae	Sambucus nigra L.	Saúco	flowering aerial parts	decoction	apply	Simple	Equus caballus Linnaeus, 1758	Cañada Real de Andalucía (de los Serranos)	infection (indefinite)	Generalized conditions
55387b	Plantae	Adoxaceae	Sambucus nigra L.	sabuco	aerial parts blooming	mix elderberry with butter and sulfur and make a poultice	apply	Mixture 3	Sus domesticus Erxleben, 1777	Cordel de El Pedernoso a Las Mesas	mange or cutaneous acariasis	Integumentary system
55215	Plantae	Adoxaceae	Sambucus nigra L.	sabuco	flower	infusion	oral	Simple	Passer domesticus (Linnaeus, 1758)	Cordel de El Pedernoso a Las Mesas	failure to thrive in pediatric pet birds	Management and Nutrition
136337	Plantae	Adoxaceae	Sambucus nigra L.	saúco	flower	decoction	apply	Simple	livestock	Vereda del Camino de Andalucía	bruises (indefinite)	Musculoskeletal System
1789	Plantae	Adoxaceae	Sambucus nigra L.	saúco	leaf	Decoction and poultice	apply the poultice	Simple	livestock	Cañada Real Segoviana	inflammation	Musculoskeletal System
19786	Plantae	Adoxaceae	Sambucus nigra L.	saúco	leaf	decoction	apply	Simple	livestock	Cañada Real Segoviana	inflammation	Musculoskeletal System
23385a	Plantae	Adoxaceae	Sambucus nigra L.	saúco	flower	decoction	inhalation	Simple	livestock	Cañada Real Segoviana	pharyngitis	Respiratory System
23385b	Plantae	Adoxaceae	Sambucus nigra L.	saúco	flower	decoction	apply	Simple	livestock	Cañada Real Segoviana	pharyngitis	Respiratory System
3872a	Plantae	Adoxaceae	Sambucus nigra L.	saúco	flower	decoction	inhalation	Simple	Equus caballus Linnaeus, 1758	Cañada Real Segoviana	pharyngitis	Respiratory System
3872b	Plantae	Adoxaceae	Sambucus nigra L.	saúco	flower	decoction	apply	Simple	Equus caballus Linnaeus, 1758	Cañada Real Segoviana	pharyngitis	Respiratory System
23419a	Plantae	Adoxaceae	Sambucus nigra L.	saúco	aerial parts blooming	decoction	inhalation	Simple	Equus caballus Linnaeus, 1758	Cañada Real Galiana	pharyngitis	Respiratory System
23419b	Plantae	Adoxaceae	Sambucus nigra L.	saúco	leaf	decoction	apply	Simple	Equus caballus Linnaeus, 1758	Cañada Real Galiana	pharyngitis	Respiratory System
23433a	Plantae	Adoxaceae	Sambucus nigra L.	saúco	aerial parts blooming	decoction	inhalation	Simple	Equus caballus Linnaeus, 1758	Cañada Real Galiana	pharyngitis	Respiratory System
23433b	Plantae	Adoxaceae	Sambucus nigra L.	saúco	aerial parts blooming	decoction	apply	Simple	Equus caballus Linnaeus, 1758	Cañada Real Galiana	pharyngitis	Respiratory System
5088a	Plantae	Adoxaceae	Sambucus nigra L.	Saúco	flowering aerial parts	decoction	inhalation	Simple	Equus caballus Linnaeus, 1758	Cañada Real Galiana	pharyngitis	Respiratory System
5088b	Plantae	Adoxaceae	Sambucus nigra L.	Saúco	flowering aerial parts	decoction	apply	Simple	Equus caballus Linnaeus, 1758	Cañada Real Galiana	pharyngitis	Respiratory System
5013a	Plantae	Adoxaceae	Sambucus nigra L.	Saúco	flowering aerial parts	decoction	inhalation	Simple	Equus caballus Linnaeus, 1758	Cañada Real Galiana	pharyngitis	Respiratory System
5013b	Plantae	Adoxaceae	Sambucus nigra L.	Saúco	flowering aerial parts	decoction	apply	Simple	Equus caballus Linnaeus, 1758	Cañada Real Galiana	pharyngitis	Respiratory System
2259	Plantae	Adoxaceae	Sambucus nigra L.	saúco	leaf	decoction	inhalation	Simple	Equus asinus Linnaeus, 1758 x E. caballus Linnaeus, 1758	Cañada Real Segoviana	pharyngitis	Respiratory System
19787	Plantae	Adoxaceae	Sambucus nigra L.	saúco	leaf	decoction	inhalation	Simple	Equus asinus Linnaeus, 1758 x E. caballus Linnaeus, 1758	Cañada Real Segoviana	pharyngitis	Respiratory System
2295	Plantae	Adoxaceae	Viburnum tinus L.	durillo	aerial part	direct	oral	Simple	livestock	Cañada Real de la Plata	plants poisonous to animals	Toxicology (Poisonous plants)
2189	Plantae	Alismataceae	Damasonium polyspermum Coss.	saeta	whole plant	direct	oral	Simple	animals and humans	Cañada Real de la Plata	plants poisonous to animals	Toxicology (Poisonous plants)
96642	Plantae	Amaranthaceae	Salsola kali L.	hollín	whole plant	mix ash and oil	apply on wounds	Mixture 2	livestock	Indefinite	wound healing	Emergency medicine and Critical care (Wound Management)
96154	Plantae	Amaranthaceae	Salsola kali L.	ceniza	whole plant	burn and boil in water	environmental	Simple	livestock	Cañada Real de Andalucía (de los Serranos)	flea	Integumentary system
25495	Plantae	Amaranthaceae	Salsola kali L.	ceniza	ashes	burn	rub	Simple	Gallus gallus (Linnaeus, 1758)	Cañada Real Soriana Oriental	lice of poultry	Integumentary system
46446	Plantae	Amaranthaceae	Salsola vermiculata L.	salao	whole plant	direct	environmental	Simple	livestock	Cañada Real de Andalucía (de los Serranos)	repellants	Pest control
23229	Plantae	Amaryllidaceae	Allium cepa L.	cebolla	bulb	fry onion, bay leaf and scorpion in olive oil	oral	Mixture 4	livestock	Cañada Real Segoviana	urine retention	Urinary System
5115	Plantae	Amaryllidaceae	Allium cepa L.	cebolla	bulb	fry onion, bay leaf and scorpion in olive oil	oral	Mixture 4	livestock	Cañada Real Segoviana	urine retention	Urinary System
107393	Plantae	Amaryllidaceae	Allium sativum L.	ajo	whole plant	direct	oral	Simple	Capra hircus Linnaeus, 1758	Indefinite	feeding and nutritional management of dairy cattle	Digestive System
137691	Plantae	Amaryllidaceae	Allium sativum L.	ajos	bulb	crush	anal	Simple	livestock	Cañada Real de (Andalucía a Valencia)	indigestion	Digestive System
105068	Plantae	Amaryllidaceae	Allium sativum L.	ajo	stem	garlic decoction with partridge feather	inhalation	Mixture 2	Equus asinus Linnaeus, 1758 x E. caballus Linnaeus, 1758	Cañada Real de Andalucía (de los Serranos)	pharyngitis	Respiratory System
2282	Plantae	Anacardiaceae	Pistacia lentiscus L.	lentisco	aerial part	direct	environmental	Simple	animals and humans	Cañada Real de la Plata	fly control	Pest control
78527	Plantae	Anacardiaceae	Pistacia lentiscus L.	lentisco	tender branch	direct	tie	Simple	livestock	Indefinite	placental retention	Reproductive System
23363	Plantae	Anacardiaceae	Pistacia terebinthus L.	cornicabra	trunk	direct	rub	Simple	livestock	Cañada Real Segoviana	parasites (indefinite)	Integumentary system
5099	Plantae	Anacardiaceae	Pistacia terebinthus L.	Cornicabra	bark	direct	rub	Simple	livestock	Cañada Real Segoviana	parasites (indefinite)	Integumentary system
5021	Plantae	Anacardiaceae	Pistacia terebinthus L.	Cornicabra	bark	direct	rub	Simple	livestock	Cañada Real Segoviana	parasites (indefinite)	Integumentary system
3603	Plantae	Anacardiaceae	Pistacia terebinthus L.	Cornicabra	bark	direct	rub	Simple	livestock	Cañada Real Segoviana	parasites (indefinite)	Integumentary system
5015	Plantae	Anacardiaceae	Pistacia terebinthus L.	Cornicabra	bark	direct	rub	Simple	livestock	Cañada Real Galiana	parasites (indefinite)	Integumentary system
3851	Plantae	Anacardiaceae	Pistacia terebinthus L.	Cornicabra	whole plant	direct	rub	Simple	Ovis aries Linnaeus, 1758 (lamb)	Cañada Real Segoviana	early weaning	Management and Nutrition
23345	Plantae	Anacardiaceae	Pistacia terebinthus L.	cornicabra	trunk	direct	rub	Simple	livestock	Cañada Real Segoviana	repellants	Pest control
23474	Plantae	Anacardiaceae	Pistacia terebinthus L.	cornicabra	trunk	direct	rub	Simple	livestock	Cañada Real Galiana	repellants	Pest control
5106	Plantae	Anacardiaceae	Pistacia terebinthus L.	Cornicabra	aerial part	direct	oral	Simple	Ovis aries Linnaeus, 1758 (lamb)	Cañada Real Segoviana	weaning lactation	Reproductive System
5125	Plantae	Anacardiaceae	Pistacia terebinthus L.	Cornicabra	aerial part	direct	rub	Simple	Ovis aries Linnaeus, 1758 (lamb)	Cañada Real Galiana	weaning lactation	Reproductive System
5125	Plantae	Anacardiaceae	Pistacia terebinthus L.	Cornicabra	aerial part	direct	oral	Simple	Ovis aries Linnaeus, 1758 (lamb)	Cañada Real Galiana	weaning lactation	Reproductive System
23248	Plantae	Anacardiaceae	Pistacia terebinthus L.	cornicabra	aerial part	direct	oral	Simple	Capra hircus Linnaeus, 1758	Cañada Real Segoviana	weaning lactation	Reproductive System
23340	Plantae	Anacardiaceae	Pistacia terebinthus L.	cornicabra	aerial part	direct	oral	Simple	Capra hircus Linnaeus, 1758	Cañada Real Segoviana	weaning lactation	Reproductive System
23289	Plantae	Anacardiaceae	Pistacia terebinthus L.	cornicabra	aerial part	direct	oral	Simple	livestock	Cañada Real Galiana	weaning lactation	Reproductive System
1849	Plantae	Apiaceae	Conium maculatum L.	perejil de brujas	whole plant	decoction	Washes	Simple	Equus caballus Linnaeus, 1758	Cañada del Carrerón	disorders of the hoof	Musculoskeletal System
54067	Plantae	Apiaceae	Conium maculatum L.	perejil de brujas	whole plant	decoction	to wash	Simple	Equus caballus Linnaeus, 1758	Cañada del Carrerón	disorders of the hoof	Musculoskeletal System
1569	Plantae	Apiaceae	Conium maculatum L.	perejil de bruja	whole plant	Decoction and poultice	apply the poultice	Simple	livestock	Cañada del Carrerón	inflammation	Musculoskeletal System
18451	Plantae	Apiaceae	Conium maculatum L.	perejil de bruja	whole plant	decoction	apply the poultice	Simple	livestock	Cañada del Carrerón	inflammation	Musculoskeletal System
1509	Plantae	Apiaceae	Conium maculatum L.	perejil de bruja	whole plant	direct	oral	Simple	livestock	Cañada del Carrerón	plants poisonous to animals	Toxicology (Poisonous plants)
2232	Plantae	Apiaceae	Conium maculatum L.	perejil de bruja	whole plant	direct	oral	Simple	animals and humans	Cañada del Carrerón	plants poisonous to animals	Toxicology (Poisonous plants)
54796	Plantae	Apiaceae	Conium maculatum L.	perejil de bruja	whole plant	direct	oral	Simple	animals and humans	Cañada del Carrerón	plants poisonous to animals	Toxicology (Poisonous plants)
41070	Plantae	Apiaceae	Eryngium bourgatii Gouan	azulejo	aerial part	direct	environmental	Simple	animals and humans	Cañada Real de Andalucía (de los Serranos)	repellants	Pest control
49811	Plantae	Apiaceae	Eryngium campestre L.	cardo setero	aerial parts blooming	direct	environmental	Simple	animals and humans	Cañada Real de Andalucía (de los Serranos)	lice	Integumentary system
56981	Plantae	Apiaceae	Eryngium campestre L.	cardo setero	aerial parts blooming	direct	environmental	Simple	animals and humans	Cañada Real de Andalucía (de los Serranos)	lice	Integumentary system
59421	Plantae	Apiaceae	Eryngium campestre L.	cardo setero	whole plant	direct	environmental	Simple	livestock	Cañada Real de Andalucía (de los Serranos)	lice	Integumentary system
105813	Plantae	Apiaceae	Eryngium campestre L.	cardo setero	whole plant	direct	environmental	Simple	Gallus gallus (Linnaeus, 1758)	Cañada Real de Andalucía (de los Serranos)	lice	Integumentary system
105813	Plantae	Apiaceae	Eryngium campestre L.	cardo setero	whole plant	direct	environmental	Simple	Columba livia Gmelin, 1789	Cañada Real de Andalucía (de los Serranos)	lice	Integumentary system
106287	Plantae	Apiaceae	Eryngium campestre L.	cardo setero	whole plant	direct	environmental	Simple	animals and humans	Vereda Real del Camino de Alicante	lice	Integumentary system
97262	Plantae	Apiaceae	Eryngium campestre L.	cardo setero	whole plant	direct	environmental	Simple	livestock	Cañada Real de La Mancha a Murcia	lice	Integumentary system
66	Plantae	Apiaceae	Foeniculum vulgare Mill. subsp. piperitum (Ucria) Cout.	hinojo	stem	direct	oral	Simple	Ovis aries Linnaeus, 1758	Cordel del Camino de los Cortijos	bloat in rumiants	Digestive System
104600	Plantae	Apiaceae	Foeniculum vulgare Mill. subsp. piperitum (Ucria) Cout.	hinojo	whole plant	decoction	to wash	Simple	livestock	Cañada Real de Andalucía (de los Serranos)	stomatitis	Digestive System
71084	Plantae	Apiaceae	Oenanthe crocata L.	acibuta	whole plant	crush	environmental	Simple	edible freshwater fish	Cañada Real de la Plata	fish poisons	Toxicology
18255	Plantae	Apiaceae	Oenanthe crocata L.	acibuta	whole plant	direct	oral	Simple	livestock	Cañada Real Segoviana	plants poisonous to animals	Toxicology (Poisonous plants)
19592	Plantae	Apiaceae	Oenanthe crocata L.	acibuta	whole plant	direct	oral	Simple	livestock	Vereda de Fontanarejo	plants poisonous to animals	Toxicology (Poisonous plants)
1702	Plantae	Apiaceae	Oenanthe crocata L.	acibuta	whole plant	direct	oral	Simple	animals and humans	Cañada Real Segoviana	plants poisonous to animals	Toxicology (Poisonous plants)
1450	Plantae	Apiaceae	Oenanthe crocata L.	acibuta	whole plant	direct	oral	Simple	livestock	Cañada Real Segoviana	plants poisonous to animals	Toxicology (Poisonous plants)
44194	Plantae	Apiaceae	Oenanthe crocata L.	acibuta	whole plant	direct	oral	Simple	animals and humans	Cañada Real Segoviana	plants poisonous to animals	Toxicology (Poisonous plants)
18131	Plantae	Apiaceae	Oenanthe crocata L.	acibuta	whole plant	direct	oral	Simple	livestock	Cañada Real Segoviana	plants poisonous to animals	Toxicology (Poisonous plants)
18289	Plantae	Apiaceae	Oenanthe crocata L.	cicuta	whole plant	direct	oral	Simple	livestock	Cañada Real Segoviana	plants poisonous to animals	Toxicology (Poisonous plants)
24628	Plantae	Apiaceae	Oenanthe crocata L.	acicuta	root	direct	oral	Simple	animals and humans	Cañada Real Segoviana	plants poisonous to animals	Toxicology (Poisonous plants)
1506	Plantae	Apiaceae	Oenanthe crocata L.	acibuta	whole plant	direct	oral	Simple	animals and humans	Cañada Real Segoviana	plants poisonous to animals	Toxicology (Poisonous plants)
45950	Plantae	Apiaceae	Oenanthe crocata L.	acibuta	whole plant	direct	oral	Simple	animals and humans	Cañada Real Segoviana	plants poisonous to animals	Toxicology (Poisonous plants)
23586	Plantae	Apiaceae	Oenanthe crocata L.	cibuta, acibuta	root	direct	oral	Simple	animals and humans	Cañada Real Segoviana	plants poisonous to animals	Toxicology (Poisonous plants)
4018	Plantae	Apiaceae	Oenanthe crocata L.	acibuta	whole plant	direct	oral	Simple	animals and humans	Cañada Real Segoviana	plants poisonous to animals	Toxicology (Poisonous plants)
73355	Plantae	Apiaceae	Thapsia villosa L.	cañareja	root	crush	environmental	Simple	edible freshwater fish	Cañada Real Segoviana	fish poisons	Toxicology
21395	Plantae	Apiaceae	Thapsia villosa L.	cañareja	root	crush	environmental	Simple	edible freshwater fish	Cañada Real Galiana	fish poisons	Toxicology
42	Plantae	Apiaceae	Thapsia villosa L.	cañareja	whole plant	direct	touch	Simple	animals and humans	Cañada Real Soriana Oriental	irritant (plants)	Toxicology
97935	Plantae	Apiaceae	Thapsia villosa L.	cañota	whole plant	direct	oral	Simple	livestock	Cañada Real de (Andalucía a Valencia)	plants poisonous to animals	Toxicology (Poisonous plants)
97935	Plantae	Apiaceae	Thapsia villosa L.	cañota	whole plant	direct	oral	Simple	livestock	Indefinite	plants poisonous to animals	Toxicology (Poisonous plants)
97935	Plantae	Apiaceae	Thapsia villosa L.	cañota	whole plant	direct	oral	Simple	livestock	Cañada Real de Andalucía (de los Serranos)	plants poisonous to animals	Toxicology (Poisonous plants)
97935	Plantae	Apiaceae	Thapsia villosa L.	cañota	whole plant	direct	oral	Simple	animals and humans	Cordel de Andalucía	plants poisonous to animals	Toxicology (Poisonous plants)
49821	Plantae	Apocynaceae	Nerium oleander L.	baladre	branch	direct	massage the belly with a stick	Simple	Equus caballus Linnaeus, 1758	Cañada Real de Andalucía (de los Serranos)	bloat in rumiants	Digestive System
104778	Plantae	Apocynaceae	Nerium oleander L.	baladre	whole plant	direct	massage the belly with a stick	Simple	livestock	Cañada Real de Andalucía (de los Serranos)	bloat in rumiants	Digestive System
105562	Plantae	Apocynaceae	Nerium oleander L.	baladre	branch	direct	massage the belly with a stick	Simple	livestock	Cañada Real de Andalucía (de los Serranos)	bloat in rumiants	Digestive System
95516	Plantae	Apocynaceae	Nerium oleander L.	baladre	branch	direct	massage the belly with a stick	Simple	livestock	Cañada Real de Andalucía (de los Serranos)	bloat in rumiants	Digestive System
105419	Plantae	Apocynaceae	Nerium oleander L.	baladre	stem	direct	massage the belly with a stick	Simple	animals and humans	Indefinite	bloat in rumiants	Digestive System
23852	Plantae	Apocynaceae	Nerium oleander L.	adelfa	branch	direct	#N/A	Simple	livestock	Cañada Real Galiana	bloat in rumiants	Digestive System
137688	Plantae	Apocynaceae	Nerium oleander L.	baladre	aerial part	direct	massage the belly with a stick	Simple	Equus asinus Linnaeus, 1758 x E. caballus Linnaeus, 1758	Cañada Real de (Andalucía a Valencia)	bloat in rumiants	Digestive System
24231a	Plantae	Apocynaceae	Nerium oleander L.	baladre	aerial part	direct	massage the belly with a stick	Simple	Equus asinus Linnaeus, 1758 x E. caballus Linnaeus, 1758	Cañada Real Galiana	bloat in rumiants	Digestive System
24231b	Plantae	Apocynaceae	Nerium oleander L.	baladre	aerial part	direct	massage the belly with a stick	Simple	Equus asinus Linnaeus, 1758	Cañada Real Galiana	bloat in rumiants	Digestive System
29	Plantae	Apocynaceae	Nerium oleander L.	baladre	aerial part	direct	massage the belly with a stick	Simple	livestock	Cañada Real Soriana Oriental	enteropathies	Digestive System
16577c	Plantae	Apocynaceae	Nerium oleander L.	baladre	stem	direct	massage the belly with a stick	Simple	livestock	Cañada Real Soriana Oriental	enteropathies	Digestive System
104639	Plantae	Apocynaceae	Nerium oleander L.	baladre	branch	direct	massage the belly with a stick	Simple	livestock	Cañada Real de Andalucía (de los Serranos)	enteropathies	Digestive System
48534	Plantae	Apocynaceae	Nerium oleander L.	baladre	branch	direct	massage the belly with a stick	Simple	livestock	Cañada Real de Andalucía (de los Serranos)	enteropathies	Digestive System
192	Plantae	Apocynaceae	Nerium oleander L.	baladre	branch	direct	massage the belly with a stick	Simple	Equus asinus Linnaeus, 1758	Cordel de la Rivera	indigestion	Digestive System
192	Plantae	Apocynaceae	Nerium oleander L.	baladre	branch	direct	massage the belly with a stick	Simple	Equus asinus Linnaeus, 1758 x E. caballus Linnaeus, 1758	Cordel de la Rivera	indigestion	Digestive System
135	Plantae	Apocynaceae	Nerium oleander L.	baladre	branch	direct	massage the belly with a stick	Simple	Equus asinus Linnaeus, 1758 x E. caballus Linnaeus, 1758	Cañada Real Soriana Oriental	indigestion	Digestive System
49671	Plantae	Apocynaceae	Nerium oleander L.	baladre	branch	direct	massage the belly with a stick	Simple	livestock	Cañada Real de Andalucía (de los Serranos)	indigestion	Digestive System
105647	Plantae	Apocynaceae	Nerium oleander L.	baladre	stem	direct	massage the belly with a stick	Simple	livestock	Cañada Real de Andalucía (de los Serranos)	indigestion	Digestive System
48443	Plantae	Apocynaceae	Nerium oleander L.	baladre	branch	direct	massage the belly with a stick	Simple	livestock	Cañada Real de Andalucía (de los Serranos)	indigestion	Digestive System
31	Plantae	Apocynaceae	Nerium oleander L.	baladre	aerial part	direct	tie the bark to the tail	Simple	Ovis aries Linnaeus, 1758 (lamb)	Cañada Real Soriana Oriental	neonatal diarrhea in ruminants	Digestive System (Diarrhea in neonatal ruminants)
16578	Plantae	Apocynaceae	Nerium oleander L.	baladre	Shoot	direct	tie the bark to the tail	Simple	Ovis aries Linnaeus, 1758 (lamb)	Cañada Real Soriana Oriental	neonatal diarrhea in ruminants	Digestive System (Diarrhea in neonatal ruminants)
268	Plantae	Apocynaceae	Nerium oleander L.	abelfa	aerial part	direct	rub	Simple	animals and humans	Cañada Real de la Plata	mange or cutaneous acariasis	Integumentary system
24424	Plantae	Apocynaceae	Nerium oleander L.	abelfa	aerial part	mix salt with oleander and vinegar	wash wounds	Mixture 3	livestock	Cañada Real de la Plata	mange or cutaneous acariasis	Integumentary system
106336	Plantae	Apocynaceae	Nerium oleander L.	baladre	stem	direct	massage	Simple	Equus asinus Linnaeus, 1758 x E. caballus Linnaeus, 1758	Vereda Real del Camino de Alicante	pain relief	Management and Nutrition (Pain assessment and management
136938	Plantae	Apocynaceae	Nerium oleander L.	abelfa	aerial part	direct	environmental	Simple	animals and humans	Vereda del Camino de Andalucía	repellants	Pest control
1462	Plantae	Apocynaceae	Nerium oleander L.	adelfa	aerial part	direct	smell	Simple	animals and humans	Cañada Real Segoviana	irritant (plants)	Toxicology
18325	Plantae	Apocynaceae	Nerium oleander L.	adelfa	whole plant	direct	smell	Simple	animals and humans	Cañada Real Segoviana	irritant (plants)	Toxicology
58342	Plantae	Apocynaceae	Nerium oleander L.	baladre	whole plant	direct	oral	Simple	animals and humans	Cañada Real de Andalucía (de los Serranos)	plants poisonous to animals	Toxicology (Poisonous plants)
105257	Plantae	Apocynaceae	Nerium oleander L.	baladre	whole plant	direct	oral	Simple	animals and humans	Cañada Real de Andalucía (de los Serranos)	plants poisonous to animals	Toxicology (Poisonous plants)
96440	Plantae	Apocynaceae	Nerium oleander L.	baladrera	whole plant	direct	oral	Simple	Equus caballus Linnaeus, 1758	Indefinite	plants poisonous to animals	Toxicology (Poisonous plants)
107008	Plantae	Apocynaceae	Nerium oleander L.	abelfa	whole plant	direct	oral	Simple	animals and humans	Cañada Real de Andalucía (de los Serranos)	plants poisonous to animals	Toxicology (Poisonous plants)
24595	Plantae	Apocynaceae	Nerium oleander L.	adelfa	whole plant	direct	oral	Simple	animals and humans	Cañada Real Segoviana	plants poisonous to animals	Toxicology (Poisonous plants)
10698	Plantae	Apocynaceae	Nerium oleander L.	adelfa	whole plant	direct	smell	Simple	animals and humans	Cañada Real Segoviana	plants poisonous to animals	Toxicology (Poisonous plants)
10699	Plantae	Apocynaceae	Nerium oleander L.	adelfa	whole plant	direct	oral	Simple	animals and humans	Cañada Real Segoviana	plants poisonous to animals	Toxicology (Poisonous plants)
944	Plantae	Apocynaceae	Nerium oleander L.	adelfa	aerial part	direct	oral	Simple	animals and humans	Cañada Real Soriana Oriental	plants poisonous to animals	Toxicology (Poisonous plants)
147	Plantae	Apocynaceae	Nerium oleander L.	adelfa	aerial part	direct	oral	Simple	animals and humans	Cañada Real Soriana Oriental	plants poisonous to animals	Toxicology (Poisonous plants)
6926	Plantae	Apocynaceae	Nerium oleander L.	adelfa	whole plant	direct	oral	Simple	animals and humans	Cañada Real Soriana Oriental	plants poisonous to animals	Toxicology (Poisonous plants)
267	Plantae	Apocynaceae	Nerium oleander L.	abelfa	aerial part	direct	oral	Simple	animals and humans	Cañada Real de la Plata	plants poisonous to animals	Toxicology (Poisonous plants)
1227	Plantae	Apocynaceae	Vincetoxicum hirundinaria Medik.	pimientillo	whole plant	direct	oral	Simple	animals and humans	Cañada Real Segoviana	plants poisonous to animals	Toxicology (Poisonous plants)
17415	Plantae	Apocynaceae	Vincetoxicum hirundinaria Medik.	pimientillo	whole plant	direct	oral	Simple	animals and humans	Cañada Real Segoviana	plants poisonous to animals	Toxicology (Poisonous plants)
25442	Plantae	Apocynaceae	Vincetoxicum hirundinaria Medik.	pimentillo	whole plant	direct	oral	Simple	Capra hircus Linnaeus, 1758	Cañada Real de la Plata	plants poisonous to animals	Toxicology (Poisonous plants)
25271	Plantae	Apocynaceae	Vincetoxicum hirundinaria Medik.	pimientillo	whole plant	direct	oral	Simple	Capra hircus Linnaeus, 1758	Cañada Real Galiana	plants poisonous to animals	Toxicology (Poisonous plants)
1625	Plantae	Apocynaceae	Vincetoxicum hirundinaria Medik.	pimientillo	whole plant	direct	oral	Simple	animals and humans	Cañada Real Galiana	plants poisonous to animals	Toxicology (Poisonous plants)
19542	Plantae	Apocynaceae	Vincetoxicum hirundinaria Medik.	pimientillo	whole plant	direct	oral	Simple	livestock	Cañada Real Galiana	plants poisonous to animals	Toxicology (Poisonous plants)
41072	Plantae	Aquifoliaceae	Ilex aquifolium L.	acebo	branch	direct	massage the belly with a stick	Simple	Equus caballus Linnaeus, 1758	Cañada Real de Andalucía (de los Serranos)	bloat in rumiants	Digestive System
135170	Plantae	Aquifoliaceae	Ilex aquifolium L.	acebo	branch	direct	massage the belly with a stick	Simple	livestock	Cañada Real de Andalucía (de los Serranos)	bloat in rumiants	Digestive System
97924	Plantae	Aquifoliaceae	Ilex aquifolium L.	acebo	branch	direct	massage the belly with a stick	Simple	livestock	Indefinite	bloat in rumiants	Digestive System
98388	Plantae	Aquifoliaceae	Ilex aquifolium L.	acebo	branch	direct	massage the belly with a stick	Simple	livestock	Indefinite	bloat in rumiants	Digestive System
97924	Plantae	Aquifoliaceae	Ilex aquifolium L.	acebo	branch	direct	massage the belly with a stick	Simple	livestock	Cañada Real de Murcia a Andalucía	bloat in rumiants	Digestive System
98388	Plantae	Aquifoliaceae	Ilex aquifolium L.	acebo	branch	direct	massage the belly with a stick	Simple	Equus caballus Linnaeus, 1758	Cañada Real de Murcia a Andalucía	bloat in rumiants	Digestive System
97924	Plantae	Aquifoliaceae	Ilex aquifolium L.	acebo	branch	direct	massage the belly with a stick	Simple	Equus caballus Linnaeus, 1758	Cordel de Andalucía	bloat in rumiants	Digestive System
98388	Plantae	Aquifoliaceae	Ilex aquifolium L.	acebo	branch	direct	massage the belly with a stick	Simple	Equus caballus Linnaeus, 1758	Cordel de Andalucía	bloat in rumiants	Digestive System
23352	Plantae	Aquifoliaceae	Ilex aquifolium L.	acebeo	branch	direct	massage the belly with a stick	Simple	Equus caballus Linnaeus, 1758	Cañada Real Segoviana	bloat in rumiants	Digestive System
23352	Plantae	Aquifoliaceae	Ilex aquifolium L.	acebeo	branch	direct	massage the belly with a stick	Simple	Bos taurus Linnaeus, 1758	Cañada Real Segoviana	bloat in rumiants	Digestive System
23374	Plantae	Aquifoliaceae	Ilex aquifolium L.	acebeo	branch	direct	massage the belly with a stick	Simple	Equus caballus Linnaeus, 1758	Cañada Real Segoviana	bloat in rumiants	Digestive System
5056	Plantae	Aquifoliaceae	Ilex aquifolium L.	acebeo	branch	direct	massage the belly with a stick	Simple	Equus caballus Linnaeus, 1758	Cañada Real Segoviana	bloat in rumiants	Digestive System
5056	Plantae	Aquifoliaceae	Ilex aquifolium L.	acebeo	branch	direct	massage the belly with a stick	Simple	Bos taurus Linnaeus, 1758	Cañada Real Segoviana	bloat in rumiants	Digestive System
5071	Plantae	Aquifoliaceae	Ilex aquifolium L.	acebeo	branch	direct	massage the belly with a stick	Simple	Equus caballus Linnaeus, 1758	Cañada Real Segoviana	bloat in rumiants	Digestive System
5071	Plantae	Aquifoliaceae	Ilex aquifolium L.	acebeo	branch	direct	massage the belly with a stick	Simple	Bos taurus Linnaeus, 1758	Cañada Real Segoviana	bloat in rumiants	Digestive System
5019	Plantae	Aquifoliaceae	Ilex aquifolium L.	acebeo	branch	direct	massage the belly with a stick	Simple	Equus caballus Linnaeus, 1758	Cañada Real Segoviana	bloat in rumiants	Digestive System
5019	Plantae	Aquifoliaceae	Ilex aquifolium L.	acebeo	branch	direct	massage the belly with a stick	Simple	Bos taurus Linnaeus, 1758	Cañada Real Segoviana	bloat in rumiants	Digestive System
23444a	Plantae	Aquifoliaceae	Ilex aquifolium L.	acebo	branch	direct	massage the belly with a stick	Simple	Equus caballus Linnaeus, 1758	Cañada Real Galiana	bloat in rumiants	Digestive System
23444b	Plantae	Aquifoliaceae	Ilex aquifolium L.	acebo	branch	direct	massage the belly with a stick	Simple	Bos taurus Linnaeus, 1758	Cañada Real Galiana	bloat in rumiants	Digestive System
5014	Plantae	Aquifoliaceae	Ilex aquifolium L.	acebo	branch	direct	massage the belly with a stick	Simple	Equus caballus Linnaeus, 1758	Cañada Real Galiana	bloat in rumiants	Digestive System
5014	Plantae	Aquifoliaceae	Ilex aquifolium L.	acebo	branch	direct	massage the belly with a stick	Simple	Bos taurus Linnaeus, 1758	Cañada Real Galiana	bloat in rumiants	Digestive System
104536	Plantae	Aquifoliaceae	Ilex aquifolium L.	acebo	branch	direct	massage the belly with a stick	Simple	livestock	Cañada Real de Andalucía (de los Serranos)	enteropathies	Digestive System
96087	Plantae	Aquifoliaceae	Ilex aquifolium L.	acebo	branch	direct	massage	Simple	livestock	Cañada Real de Andalucía (de los Serranos)	indigestion	Digestive System
3962	Plantae	Araliaceae	Hedera helix L.	hiedra	fruit	direct	oral	Simple	animals and humans	Cañada Real Segoviana	plants poisonous to animals	Toxicology (Poisonous plants)
135179	Plantae	Asparagaceae	Asparagus acutifolius L.	esparraguera	aerial part	direct	environmental	Simple	livestock	Cañada Real de Andalucía (de los Serranos)	fly control	Pest control
104771	Plantae	Asparagaceae	Asparagus acutifolius L.	esparraguera	whole plant	direct	environmental	Simple	livestock	Cañada Real de Andalucía (de los Serranos)	fly control	Pest control
1363	Plantae	Asparagaceae	Drimia maritima (L.) Stearn	cebolla almorrana	bulb	direct	environmental	Simple	livestock	Cañada Real Segoviana	flea	Integumentary system
18015	Plantae	Asparagaceae	Drimia maritima (L.) Stearn	cebolla almorrana	bulb	direct	environmental	Simple	livestock	Cañada Real Segoviana	flea	Integumentary system
5151	Plantae	Asparagaceae	Drimia maritima (L.) Stearn	Cebolla almorrana, cebolla almorranera	bulb	cut into pieces	environmental	Simple	livestock	Cañada Real Segoviana	flea	Integumentary system
5143	Plantae	Asparagaceae	Drimia maritima (L.) Stearn	Cebolla almorrana, cebolla almorranera	bulb	cut into pieces	environmental	Simple	livestock	Cañada Real Segoviana	flea	Integumentary system
5134	Plantae	Asparagaceae	Drimia maritima (L.) Stearn	Cebolla almorrana, cebolla almorranera	bulb	cut into pieces	environmental	Simple	livestock	Vereda de Navas de Estena	flea	Integumentary system
5169	Plantae	Asparagaceae	Drimia maritima (L.) Stearn	Cebolla almorrana, cebolla almorranera	bulb	cut into pieces	environmental	Simple	livestock	Vereda de Navas de Estena	flea	Integumentary system
1764	Plantae	Asparagaceae	Drimia maritima (L.) Stearn	Cebolla almorrana, cebolla almorranera	bulb	cut into pieces	environmental	Simple	livestock	Cañada Real Segoviana	flea	Integumentary system
23519	Plantae	Asparagaceae	Drimia maritima (L.) Stearn	cebolla almorrana	bulb	direct	environmental	Simple	animals and humans	Cañada Real Segoviana	flea	Integumentary system
3602	Plantae	Asparagaceae	Drimia maritima (L.) Stearn	cebolla almorrana	bulb	direct	environmental	Simple	animals and humans	Cañada Real Segoviana	flea	Integumentary system
24947	Plantae	Asparagaceae	Drimia maritima (L.) Stearn	ceborrancha	whole plant	direct	environmental	Simple	livestock	Cañada Real Segoviana	flea	Integumentary system
5032	Plantae	Asparagaceae	Drimia maritima (L.) Stearn	Cebolla almorrana, cebolla almorranera	bulb	cut into pieces	environmental	Simple	livestock	Cañada Real Segoviana	flea	Integumentary system
136964	Plantae	Asparagaceae	Drimia maritima (L.) Stearn	cebolla almorrana	bulb	direct	environmental	Simple	animals and humans	Vereda del Camino de Andalucía	lice	Integumentary system
1345	Plantae	Asparagaceae	Drimia maritima (L.) Stearn	cebollas almorranas	bulb	decoction	apply	Simple	Sus domesticus Erxleben, 1777	Cañada del Puerto de Calatrava	mange (soroptic) in pigs	Integumentary system
17716	Plantae	Asparagaceae	Drimia maritima (L.) Stearn	cebollas almorranas	bulb	decoction	apply	Simple	Sus domesticus Erxleben, 1777	Cañada del Puerto de Calatrava	mange (soroptic) in pigs	Integumentary system
1764	Plantae	Asparagaceae	Drimia maritima (L.) Stearn	Cebolla almorrana, cebolla almorranera	bulb	decoction	to wash	Simple	livestock	Cañada Real Segoviana	disinfectant	Pest control
5089	Plantae	Asparagaceae	Drimia maritima (L.) Stearn	Cebolla almorrana, cebolla almorranera	bulb	decoction	to wash	Simple	livestock	Cañada Real Galiana	disinfectant	Pest control
23417	Plantae	Asparagaceae	Drimia maritima (L.) Stearn	cebolla almorrana	bulb	decoction	to wash	Simple	animals and humans	Cañada Real Galiana	repellants	Pest control
24609	Plantae	Asparagaceae	Drimia maritima (L.) Stearn	ceborrancha	bulb	direct	environmental	Simple	edible freshwater fish	Cañada Real Segoviana	fish poisons	Toxicology
69146	Plantae	Asteraceae	Achillea ageratum L.	Árnica	aerial parts blooming	infusion	wash wounds	Simple	animals and humans	Cañada del Carrerón	wound healing	Emergency medicine and Critical care (Wound Management)
19286	Plantae	Asteraceae	Achillea ageratum L.	árnica	aerial parts blooming	decoction	wash wounds	Simple	livestock	Cañada del Carrerón	wound healing	Emergency medicine and Critical care (Wound Management)
5075	Plantae	Asteraceae	Achillea ageratum L.	árnica	aerial parts blooming	decoction	wash wounds	Simple	livestock	Indefinite	wound healing	Emergency medicine and Critical care (Wound Management)
3860	Plantae	Asteraceae	Achillea ageratum L.	árnica	aerial parts blooming	decoction	wash wounds	Simple	livestock	Cañada Real Segoviana	wound healing	Emergency medicine and Critical care (Wound Management)
58771	Plantae	Asteraceae	Achillea ageratum L.	árnica	aerial parts blooming	infusion	wash wounds	Simple	livestock	Cañada Real de Andalucía (de los Serranos)	wound healing	Emergency medicine and Critical care (Wound Management)
23939	Plantae	Asteraceae	Anacyclus clavatus (Desf.) Pers.	magarzas	whole plant	direct	touch	Simple	animals and humans	Cañada Real Soriana Oriental	irritant (plants)	Toxicology
17885	Plantae	Asteraceae	Anacyclus clavatus (Desf.) Pers.	magarza	whole plant	direct	oral	Simple	livestock	Cañada Real Conquense	plants poisonous to animals	Toxicology (Poisonous plants)
21691	Plantae	Asteraceae	Anacyclus clavatus (Desf.) Pers.	magarza	whole plant	direct	oral	Simple	livestock	Cordel del Camino de los Cortijos	plants poisonous to animals	Toxicology (Poisonous plants)
134	Plantae	Asteraceae	Anthemis arvensis L.	magarzas	whole plant	direct	touch	Simple	animals and humans	Cañada Real Soriana Oriental	irritant (plants)	Toxicology
2079	Plantae	Asteraceae	Anthemis arvensis L.	magarza	whole plant	direct	oral	Simple	livestock	Cordel del Camino de los Cortijos	plants poisonous to animals	Toxicology (Poisonous plants)
20939	Plantae	Asteraceae	Centaurea aspera L.	cardo arzollo	root	decoction	apply on wounds	Simple	livestock	Indefinite	wound healing	Emergency medicine and Critical care (Wound Management)
78461	Plantae	Asteraceae	Centaurea melitensis L.	abremanos	aerial parts blooming	decoction	oral	Simple	livestock	Cañada Real de Andalucía (de los Serranos)	fever (indefinite)	Generalized Conditions
78460	Plantae	Asteraceae	Centaurea melitensis L.	abremanos	aerial parts blooming	decoction	inhalation	Simple	livestock	Cañada Real de Andalucía (de los Serranos)	pharyngitis	Respiratory System
2293	Plantae	Asteraceae	Centaurea ornata Willd.	cardo arzollo	root	decoction	oral	Simple	livestock	Cañada Real Soriana Oriental	detoxification	Digestive System
78423	Plantae	Asteraceae	Centaurea ornata Willd.	arzolla	aerial parts blooming	decoction	wash wounds	Simple	Equus asinus Linnaeus, 1758 x E. caballus Linnaeus, 1758	Cañada Real de Andalucía (de los Serranos)	wound healing	Emergency medicine and Critical care (Wound Management)
2246	Plantae	Asteraceae	Centaurea ornata Willd.	cardo	whole plant	cook rockrose and a thistle	apply on wounds	Mixture 2	Equus asinus Linnaeus, 1758 x E. caballus Linnaeus, 1758	Cañada Real Soriana Oriental	wound healing	Emergency medicine and Critical care (Wound Management)
1976	Plantae	Asteraceae	Centaurea ornata Willd.	cardo arzollo	whole plant	decoction	apply on wounds	Simple	livestock	Indefinite	wound healing	Emergency medicine and Critical care (Wound Management)
106095	Plantae	Asteraceae	Chiliadenus glutinosus (L.) Fourr.	árnica	aerial part	decoction	apply	Simple	livestock	Cañada Real de Andalucía (de los Serranos)	swollen gums	Digestive System
106540	Plantae	Asteraceae	Chiliadenus glutinosus (L.) Fourr.	árnica	aerial parts blooming	macerate arnica in schnapps	wash wounds	Mixture 2	animals and humans	Indefinite	wound healing	Emergency medicine and Critical care (Wound Management)
135223	Plantae	Asteraceae	Chiliadenus glutinosus (L.) Fourr.	árnica	aerial parts blooming	decoction	wash wounds	Simple	livestock	Cañada Real de Andalucía (de los Serranos)	wound healing	Emergency medicine and Critical care (Wound Management)
46445	Plantae	Asteraceae	Chiliadenus glutinosus (L.) Fourr.	árnica	aerial parts blooming	decoction	wash wounds	Simple	livestock	Cañada Real de Andalucía (de los Serranos)	wound healing	Emergency medicine and Critical care (Wound Management)
25403	Plantae	Asteraceae	Chondrilla juncea L.	escoba	whole plant	make a broom	brush	Simple	Equus asinus Linnaeus, 1758 x E. caballus Linnaeus, 1758	Cañada Real de Calatrava	mosquitoes	Pest control
41410	Plantae	Asteraceae	Dittrichia viscosa (L.) Greuter	mata de las moscas	aerial part	direct	environmental	Simple	animals and humans	Cañada Real Conquense	fly control	Pest control
23087	Plantae	Asteraceae	Jacobaea vulgaris Gaertn	árnica	aerial parts blooming	decoction	wash wounds	Simple	livestock	Cañada Real de la Plata	wound healing	Emergency medicine and Critical care (Wound Management)
259	Plantae	Asteraceae	Jacobaea vulgaris Gaertn	érnica	aerial parts blooming	macerate arnica in olive oil	wash wounds	Simple	livestock	Cañada Real de la Plata	wound healing	Emergency medicine and Critical care (Wound Management)
1344	Plantae	Asteraceae	Jacobaea vulgaris Gaertn	magarza	whole plant	direct	oral	Simple	livestock	Cañada Real Conquense	plants poisonous to animals	Toxicology (Poisonous plants)
105074	Plantae	Asteraceae	Leuzea conifera (L.) DC.	cucharillas	flower	put in a bag with salt	hang on ear	Mixture 2	livestock	Cañada Real de Andalucía (de los Serranos)	anal fibropapillomatosis	Integumentary system
97857	Plantae	Asteraceae	Matricaria chamomilla L.	manzanilla	aerial parts blooming	decoction of mallow, chamomile and incense flower	oral	Mixture 3	Equus asinus Linnaeus, 1758 x E. caballus Linnaeus, 1758	Cañada Real de Andalucía (de los Serranos)	bloat in rumiants	Digestive System
78425	Plantae	Asteraceae	Picnomon acarna (L.) Cass.	cardo blanco	aerial parts blooming	decoction	wash wounds	Simple	Equus asinus Linnaeus, 1758 x E. caballus Linnaeus, 1758	Cañada Real de Andalucía (de los Serranos)	wound healing	Emergency medicine and Critical care (Wound Management)
95518	Plantae	Asteraceae	Picnomon acarna (L.) Cass.	cardo blanco	whole plant	direct	environmental	Simple	Gallus gallus (Linnaeus, 1758)	Cañada Real de Andalucía (de los Serranos)	lice	Integumentary system
104738	Plantae	Asteraceae	Santolina pectinata Lag.	manzanilla borde	aerial parts blooming	decoction	wash wounds	Simple	livestock	Cañada Real de Andalucía (de los Serranos)	wound healing	Emergency medicine and Critical care (Wound Management)
5003	Plantae	Asteraceae	Scolymus hispanicus L.	Cardillo	flower	infusion	oral	Simple	livestock	Cañada Real Segoviana	neonatal diarrhea in ruminants	Digestive System (Diarrhea in neonatal ruminants)
23440	Plantae	Asteraceae	Scolymus hispanicus L.	cardillo	flower	infusion	oral	Simple	livestock	Cañada Real Galiana	neonatal diarrhea in ruminants	Digestive System (Diarrhea in neonatal ruminants)
5008	Plantae	Asteraceae	Scolymus hispanicus L.	Cardillo	flower	infusion	oral	Simple	livestock	Cañada Real Galiana	neonatal diarrhea in ruminants	Digestive System (Diarrhea in neonatal ruminants)
17729	Plantae	Asteraceae	Scolymus hispanicus L.	cardillos	flower	direct	environmental	Simple	livestock	Cañada del Puerto de Calatrava	fly control	Pest control
25082	Plantae	Asteraceae	Silybum marianum (L.) Gaertn.	cardo santo	leaf	direct	apply on the bite	Simple	Bos taurus Linnaeus, 1758 (cow)	Cañada Real Segoviana	facultative myiasis-producing flies	Integumentary system
24038	Plantae	Boraginaceae	Alkanna tinctoria (L.) Tausch	pataperdiz	root	decoction	apply on wounds	Simple	animals and humans	Cañada Real de Calatrava	wound healing	Emergency medicine and Critical care (Wound Management)
25	Plantae	Boraginaceae	Alkanna tinctoria (L.) Tausch	pata de perdiz	root	Boil	wash wounds	Simple	animals and humans	Cañada Real de la Plata	wound healing	Emergency medicine and Critical care (Wound Management)
22342	Plantae	Brassicaceae	Sisymbrium orientale L.	Gebanos	whole plant	direct	oral	Simple	animals and humans	Cañada Real Soriana Oriental	plants poisonous to animals	Toxicology (Poisonous plants)
24873	Plantae	Caprifoliaceae	Centranthus calcitrapae (L.) Dufr.	fafautas	aerial part	direct	apply on wounds	Simple	livestock	Cañada Real de Calatrava	wound healing	Emergency medicine and Critical care (Wound Management)
24873	Plantae	Caprifoliaceae	Centranthus calcitrapae (L.) Dufr.	fafautas	aerial part	direct	apply on wounds	Simple	livestock	Cañada Real de Calatrava	pimples crusts	Integumentary system
1921B	Plantae	Caprifoliaceae	Centranthus calcitrapae (L.) Dufr.	fafauta	whole plant	direct	apply on wounds	Simple	Equus caballus Linnaeus, 1758	Cañada Real de Calatrava	small tumors	Integumentary system
1921B	Plantae	Caprifoliaceae	Centranthus calcitrapae (L.) Dufr.	fafauta	whole plant	direct	apply on wounds	Simple	Bos taurus Linnaeus, 1758 (cow)	Cañada Real de Calatrava	small tumors	Integumentary system
1533	Plantae	Caryophyllaceae	Agrostemma githago L.	aneguilla	seed	direct	oral	Simple	animals and humans	Cañada Real Soriana Oriental	plants poisonous to animals	Toxicology (Poisonous plants)
71136	Plantae	Caryophyllaceae	Agrostemma githago L.	aneguilla	seed	direct	oral	Simple	animals and humans	Cañada Real Soriana Oriental	plants poisonous to animals	Toxicology (Poisonous plants)
106408	Plantae	Caryophyllaceae	Agrostemma githago L.	albalá	whole plant	direct	oral	Simple	animals and humans	Vereda Real del Camino de Alicante	plants poisonous to animals	Toxicology (Poisonous plants)
2200	Plantae	Caryophyllaceae	Agrostemma githago L.	neguilla	seed	direct	oral	Simple	animals and humans	Cañada del Carrerón	plants poisonous to animals	Toxicology (Poisonous plants)
136327	Plantae	Caryophyllaceae	Silene gallica L.	hierba de las moscas	whole plant	direct	environmental	Simple	animals and humans	Vereda del Camino de Andalucía	fly control	Pest control
107518	Plantae	Caryophyllaceae	Silene muscipula L.	yerba de las moscas	aerial parts blooming	direct	environmental	Simple	animals and humans	Cañada Real de Andalucía (de los Serranos)	fly control	Pest control
95502	Plantae	Caryophyllaceae	Silene muscipula L.	pegamoscas	whole plant	direct	environmental	Simple	animals and humans	Cañada Real de Andalucía (de los Serranos)	fly control	Pest control
59356	Plantae	Caryophyllaceae	Silene muscipula L.	planta mosquera	whole plant	direct	environmental	Simple	animals and humans	Cañada Real de Andalucía (de los Serranos)	fly control	Pest control
96118	Plantae	Caryophyllaceae	Silene muscipula L.	hierba de las moscas	whole plant	direct	environmental	Simple	livestock	Cañada Real de Andalucía (de los Serranos)	fly control	Pest control
105655	Plantae	Caryophyllaceae	Silene muscipula L.	hierba de las moscas	whole plant	direct	environmental	Simple	livestock	Cañada Real de Andalucía (de los Serranos)	fly control	Pest control
104672	Plantae	Caryophyllaceae	Silene muscipula L.	mosquera	whole plant	direct	environmental	Simple	livestock	Cañada Real de Andalucía (de los Serranos)	fly control	Pest control
46458	Plantae	Caryophyllaceae	Silene muscipula L.	hierba de las moscas	whole plant	direct	environmental	Simple	livestock	Cañada Real de Andalucía (de los Serranos)	fly control	Pest control
106479	Plantae	Caryophyllaceae	Silene muscipula L.	sin identificar	whole plant	direct	environmental	Simple	livestock	Vereda Real del Camino de Alicante	fly control	Pest control
106879	Plantae	Cistaceae	Cistus albidus L.	estepa	whole plant	decoction	wash wounds	Simple	livestock	Cañada Real de Andalucía (de los Serranos)	wound healing	Emergency medicine and Critical care (Wound Management)
106878	Plantae	Cistaceae	Cistus albidus L.	estepa	whole plant	decoction	wash wounds	Simple	livestock	Cordel de la Senda de las Cabañas	wound healing	Emergency medicine and Critical care (Wound Management)
23489	Plantae	Cistaceae	Cistus ladanifer L.	jara	bud	decoction	Washes	Simple	Capra hircus Linnaeus, 1758	Cañada Real Segoviana	disorders of the hoof	Emergency medicine and Critical care (Wound Management)
5158	Plantae	Cistaceae	Cistus ladanifer L.	jara	bud	decoction	Washes	Simple	Capra hircus Linnaeus, 1758	Cañada Real Segoviana	disorders of the hoof	Emergency medicine and Critical care (Wound Management)
13909	Plantae	Cistaceae	Cistus ladanifer L.	jara	whole plant	mix rosemary with rockrose and chaparro tanning and bring to a boil	wash wounds	Mixture 3	Capra hircus Linnaeus, 1758	Cañada Real Segoviana	disorders of the hoof	Emergency medicine and Critical care (Wound Management)
203a	Plantae	Cistaceae	Cistus ladanifer L.	jara	leaf	decoction	wash wounds	Simple	Equus asinus Linnaeus, 1758 x E. caballus Linnaeus, 1758	Cañada Real Galiana	hoof care	Emergency medicine and Critical care (Wound Management)
203b	Plantae	Cistaceae	Cistus ladanifer L.	jara	leaf	decoction	wash wounds	Simple	Equus asinus Linnaeus, 1758	Cañada Real Galiana	hoof care	Emergency medicine and Critical care (Wound Management)
24230a	Plantae	Cistaceae	Cistus ladanifer L.	jara, romero	aerial part	rockrose and rosemary decoction	wash wounds	Mixture 2	Equus asinus Linnaeus, 1758 x E. caballus Linnaeus, 1758	Cañada Real Galiana	hoof care	Emergency medicine and Critical care (Wound Management)
24230b	Plantae	Cistaceae	Cistus ladanifer L.	jara, romero	aerial part	rockrose and rosemary decoction	wash wounds	Mixture 2	Equus asinus Linnaeus, 1758	Cañada Real Galiana	hoof care	Emergency medicine and Critical care (Wound Management)
1465	Plantae	Cistaceae	Cistus ladanifer L.	jara	aerial parts blooming	rockrose and rosemary decoction	wash wounds	Mixture 2	livestock	Cañada Real Segoviana	wound healing	Emergency medicine and Critical care (Wound Management)
18024	Plantae	Cistaceae	Cistus ladanifer L.	jara	Shoot	decoction	wash wounds	Simple	livestock	Cañada Real Segoviana	wound healing	Emergency medicine and Critical care (Wound Management)
45688	Plantae	Cistaceae	Cistus ladanifer L.	Jara	bud	rockrose and rosemary decoction	wash wounds	Mixture 2	livestock	Cañada Real Segoviana	wound healing	Emergency medicine and Critical care (Wound Management)
5138	Plantae	Cistaceae	Cistus ladanifer L.	chaparro	bud	mix rosemary with rockrose and chaparro tanning and bring to a boil	apply on wounds	Mixture 3	livestock	Cañada Real Segoviana	wound healing	Emergency medicine and Critical care (Wound Management)
5138	Plantae	Cistaceae	Cistus ladanifer L.	chaparro	bud	mix rosemary with rockrose and chaparro tanning and bring to a boil	apply on wounds	Mixture 3	livestock	Cañada Real Segoviana	wound healing	Emergency medicine and Critical care (Wound Management)
23249	Plantae	Cistaceae	Cistus ladanifer L.	jara pringosa	bud	mix rosemary with rockrose and chaparro tanning and bring to a boil	apply on wounds	Mixture 3	livestock	Cañada Real Segoviana	wound healing	Emergency medicine and Critical care (Wound Management)
24082	Plantae	Cistaceae	Cistus ladanifer L.	jara	aerial part	rockrose and rosemary decoction	apply on wounds	Mixture 2	livestock	Cañada Real Soriana Oriental	wound healing	Emergency medicine and Critical care (Wound Management)
24084	Plantae	Cistaceae	Cistus ladanifer L.	jara	aerial part	decoction	apply on wounds	Simple	livestock	Cañada Real Soriana Oriental	wound healing	Emergency medicine and Critical care (Wound Management)
19993	Plantae	Cistaceae	Cistus ladanifer L.	jara	aerial parts blooming	decoction	wash wounds	Simple	animals and humans	Cañada Real Soriana Oriental	wound healing	Emergency medicine and Critical care (Wound Management)
20002	Plantae	Cistaceae	Cistus ladanifer L.	jara	aerial parts blooming	decoction	wash wounds	Simple	livestock	Cañada Real Soriana Oriental	wound healing	Emergency medicine and Critical care (Wound Management)
72460	Plantae	Cistaceae	Cistus ladanifer L.	jara	aerial parts blooming	decoction	wash wounds	Simple	animals and humans	Cañada Real Soriana Oriental	wound healing	Emergency medicine and Critical care (Wound Management)
71082	Plantae	Cistaceae	Cistus ladanifer L.	jara	aerial part	decoction	wash wounds	Simple	livestock	Cañada Real de la Plata	wound healing	Emergency medicine and Critical care (Wound Management)
299	Plantae	Cistaceae	Cistus ladanifer L.	jara	leaf	decoction	wash wounds	Simple	livestock	Cordel de Ciudad Real	wound healing	Emergency medicine and Critical care (Wound Management)
17894	Plantae	Cistaceae	Cistus ladanifer L.	jara	aerial parts blooming	decoction	wash wounds	Simple	livestock	Indefinite	wound healing	Emergency medicine and Critical care (Wound Management)
2098	Plantae	Cistaceae	Cistus ladanifer L.	jara	whole plant	decoction	wash wounds	Simple	livestock	Cañada Real Soriana Oriental	wound healing	Emergency medicine and Critical care (Wound Management)
21798	Plantae	Cistaceae	Cistus ladanifer L.	jara	aerial part	rockrose and rosemary decoction	apply on wounds	Mixture 2	livestock	Cañada Real Soriana Oriental	wound healing	Emergency medicine and Critical care (Wound Management)
21801	Plantae	Cistaceae	Cistus ladanifer L.	jara	aerial part	mix lard with a decoction of rockrose and rosemary	apply on wounds	Mixture 3	livestock	Cañada Real Soriana Oriental	wound healing	Emergency medicine and Critical care (Wound Management)
2124	Plantae	Cistaceae	Cistus ladanifer L.	jara	aerial part	cook rockrose and a thistle	apply on wounds	Mixture 2	Equus asinus Linnaeus, 1758 x E. caballus Linnaeus, 1758	Cañada Real Soriana Oriental	wound healing	Emergency medicine and Critical care (Wound Management)
1275	Plantae	Cistaceae	Cistus ladanifer L.	jara	leaf - bud	mix rosemary with rockrose and chaparro tanning and bring to a boil	wash wounds	Mixture 3	Ovis aries Linnaeus, 1758 (lamb)	Cañada Real Segoviana	wound healing	Emergency medicine and Critical care (Wound Management)
17682	Plantae	Cistaceae	Cistus ladanifer L.	jara	aerial parts blooming	mix rosemary with rockrose and chaparro tanning and bring to a boil	wash wounds	Mixture 3	Ovis aries Linnaeus, 1758 (lamb)	Cañada Real Segoviana	wound healing	Emergency medicine and Critical care (Wound Management)
78204	Plantae	Cistaceae	Cistus ladanifer L.	jara	bud	mix rosemary with rockrose and chaparro tanning and bring to a boil	wash wounds	Mixture 3	Ovis aries Linnaeus, 1758 (lamb)	Cañada Real Segoviana	wound healing	Emergency medicine and Critical care (Wound Management)
25213	Plantae	Cistaceae	Cistus ladanifer L.	jara	aerial parts blooming	mix lard with a decoction of rockrose and rosemary	apply on wounds	Mixture 3	animals and humans	Cañada Real de la Plata	wound healing	Emergency medicine and Critical care (Wound Management)
23792	Plantae	Cistaceae	Cistus ladanifer L.	jara	aerial parts blooming	infusion	wash wounds	Simple	animals and humans	Cañada Real de la Plata	wound healing	Emergency medicine and Critical care (Wound Management)
4	Plantae	Cistaceae	Cistus ladanifer L.	jara	whole plant	rockrose and rosemary decoction	wash wounds	Mixture 2	livestock	Cañada Real de la Plata	wound healing	Emergency medicine and Critical care (Wound Management)
6148	Plantae	Cistaceae	Cistus ladanifer L.	jara	bud	decoction	apply on wounds	Simple	livestock	Cañada Real Segoviana	wound healing	Emergency medicine and Critical care (Wound Management)
13905	Plantae	Cistaceae	Cistus ladanifer L.	jara	bud	mix rosemary with rockrose and chaparro tanning and bring to a boil	wash wounds	Mixture 3	livestock	Cañada Real Segoviana	wound healing	Emergency medicine and Critical care (Wound Management)
10537	Plantae	Cistaceae	Cistus ladanifer L.	jara	bud	mix rosemary with rockrose and chaparro tanning and bring to a boil	wash wounds	Mixture 3	livestock	Cañada Real Segoviana	wound healing	Emergency medicine and Critical care (Wound Management)
41	Plantae	Cistaceae	Cistus ladanifer L.	jara	whole plant	decoction	wash wounds	Simple	livestock	Cañada Real Soriana Oriental	wound healing	Emergency medicine and Critical care (Wound Management)
7682	Plantae	Cistaceae	Cistus ladanifer L.	jara	whole plant	decoction	wash wounds	Simple	livestock	Cañada Real Soriana Oriental	wound healing	Emergency medicine and Critical care (Wound Management)
8766	Plantae	Cistaceae	Cistus ladanifer L.	jara	unspecified	decoction	wash wounds	Simple	livestock	Cañada Real Soriana Oriental	wound healing	Emergency medicine and Critical care (Wound Management)
6598	Plantae	Cistaceae	Cistus ladanifer L.	jara	whole plant	decoction	wash wounds	Simple	livestock	Cañada Real Soriana Oriental	wound healing	Emergency medicine and Critical care (Wound Management)
23866	Plantae	Cistaceae	Cistus ladanifer L.	jara	aerial part	decoction of rockrose, jarilla and pork gall	wash wounds	Mixture 3	livestock	Cañada Real Galiana	wound healing	Emergency medicine and Critical care (Wound Management)
24310	Plantae	Cistaceae	Cistus ladanifer L.	jara	aerial part	infusion	wash wounds	Simple	Equus asinus Linnaeus, 1758	Cañada de Pozuelo	wound healing	Emergency medicine and Critical care (Wound Management)
5128	Plantae	Cistaceae	Cistus ladanifer L.	Jara	bud	decoction	wash wounds	Simple	livestock	Cañada Real Galiana	wound healing	Emergency medicine and Critical care (Wound Management)
23290	Plantae	Cistaceae	Cistus ladanifer L.	jara	aerial part	mix rosemary with rockrose and chaparro tanning and bring to a boil	apply on wounds	Mixture 3	livestock	Cañada Real Galiana	wound healing	Emergency medicine and Critical care (Wound Management)
21722	Plantae	Cistaceae	Cistus ladanifer L.	jara	aerial part	rockrose and rosemary decoction	apply on wounds	Mixture 2	Capra hircus Linnaeus, 1758	Cañada Real Soriana Oriental	wolf bite (rabies transmission)	Generalized Conditions
21557	Plantae	Cistaceae	Cistus ladanifer L.	jara	aerial part	rockrose and rosemary decoction	apply on wounds	Mixture 2	Ovis aries Linnaeus, 1758	Cañada Real Soriana Oriental	Interdigital Dermatitis in Sheep caused by Dichelobacter nodosus	Integumentary system
301	Plantae	Cistaceae	Cistus ladanifer L.	jara	leaf	decoction	to wash	Simple	livestock	Cordel de Ciudad Real	pimples crusts	Integumentary system
23083	Plantae	Cistaceae	Cistus ladanifer L.	jara	aerial part	crush broom and rockrose, and mix with vinegar and salt	apply the poultice	Mixture 4	livestock	Cañada Real de la Plata	disorders of the hoof	Musculoskeletal System
24898	Plantae	Cistaceae	Cistus ladanifer L.	jara	aerial part	Poultice	apply the poultice	Simple	livestock	Cañada Real Segoviana	fractures	Musculoskeletal System
24957	Plantae	Cistaceae	Cistus ladanifer L.	jara	stem	direct	tie	Simple	Ovis aries Linnaeus, 1758	Cañada Real Segoviana	fractures	Musculoskeletal System
130476	Plantae	Cistaceae	Cistus ladanifer L.	jara	aerial parts blooming	crush	apply the poultice	Simple	livestock	Cañada Real Leonesa Oriental	fractures	Musculoskeletal System
130683	Plantae	Cistaceae	Cistus ladanifer L.	jara	aerial parts blooming	crush	apply the poultice	Simple	livestock	Cañada Real Leonesa Oriental	fractures	Musculoskeletal System
81	Plantae	Cistaceae	Cistus ladanifer L.	jara	whole plant	rosemary and rockrose mix	tie	Mixture 2	Capra hircus Linnaeus, 1758	Cañada Real de la Plata	fractures	Musculoskeletal System
107076	Plantae	Cistaceae	Cistus ladanifer L.	jara	whole plant	direct	environmental	Simple	livestock	Cañada Real de Andalucía (de los Serranos)	fly control	Pest control
5107	Plantae	Cistaceae	Cistus ladanifer L.	Jara, jara melosa	branch	introduce into the vagina of the ewe	rub the lamb with it	Simple	Ovis aries Linnaeus, 1758	Cañada Real Segoviana	adopt the sheep or other animal the offspring of others to raise it	Reproductive System
5147	Plantae	Cistaceae	Cistus ladanifer L.	Jara, jara melosa	branch	introduce into the vagina of the ewe	rub the lamb with it	Simple	Ovis aries Linnaeus, 1758	Cañada Real Segoviana	adopt the sheep or other animal the offspring of others to raise it	Reproductive System
23251	Plantae	Cistaceae	Cistus ladanifer L.	jara pringosa	branch	introduce into the vagina of the ewe	rub the lamb with it	Simple	Ovis aries Linnaeus, 1758	Cañada Real Segoviana	adopt the sheep or other animal the offspring of others to raise it	Reproductive System
78199a	Plantae	Cistaceae	Cistus ladanifer L.	jara	bud	marinate rockrose buds in brine	rub	Mixture 2	Ovis aries Linnaeus, 1758 (lamb)	Cañada Real Segoviana	adopt the sheep or other animal the offspring of others to raise it	Reproductive System
78199c	Plantae	Cistaceae	Cistus ladanifer L.	jara	bud	marinate rockrose buds in brine	rub	Mixture 2	Capra hircus Linnaeus, 1758	Cañada Real Segoviana	adopt the sheep or other animal the offspring of others to raise it	Reproductive System
5036	Plantae	Cistaceae	Cistus ladanifer L.	Jara, jara melosa	branch	introduce into the vagina of the ewe	rub the lamb with it	Simple	Ovis aries Linnaeus, 1758	Cañada Real Segoviana	adopt the sheep or other animal the offspring of others to raise it	Reproductive System
5163	Plantae	Cistaceae	Cistus ladanifer L.	Jara, jara melosa	branch	introduce into the vagina of the ewe	rub the lamb with it	Simple	Ovis aries Linnaeus, 1758	Cañada Real Segoviana	adopt the sheep or other animal the offspring of others to raise it	Reproductive System
13899	Plantae	Cistaceae	Cistus ladanifer L.	jara	Shoot	introduce into the vagina of the ewe	rub the lamb with it	Simple	Ovis aries Linnaeus, 1758 (lamb)	Cañada Real Segoviana	adopt the sheep or other animal the offspring of others to raise it	Reproductive System
987	Plantae	Cistaceae	Cistus ladanifer L.	jara	flower	direct	oral	Simple	Capra hircus Linnaeus, 1758	Cañada Real Soriana Oriental	feeding and nutritional management of dairy cattle	Reproductive System
8767	Plantae	Cistaceae	Cistus ladanifer L.	jara	flower	direct	oral	Simple	Capra hircus Linnaeus, 1758	Cañada Real Soriana Oriental	feeding and nutritional management of dairy cattle	Reproductive System
6599	Plantae	Cistaceae	Cistus ladanifer L.	jara	flower	direct	oral	Simple	Capra hircus Linnaeus, 1758	Cañada Real Soriana Oriental	feeding and nutritional management of dairy cattle	Reproductive System
4996	Plantae	Cistaceae	Cistus ladanifer L.	jara	flower	direct	oral	Simple	Capra hircus Linnaeus, 1758	Cañada Real Segoviana	feeding and nutritional management of dairy cattle	Reproductive System
211	Plantae	Cistaceae	Cistus ladanifer L.	jara	aerial parts blooming	direct	oral	Simple	Capra hircus Linnaeus, 1758	Cañada Real Galiana	feeding and nutritional management of dairy cattle	Reproductive System
24416	Plantae	Cistaceae	Cistus ladanifer L.	jara	aerial parts blooming	direct	oral	Simple	Capra hircus Linnaeus, 1758	Cañada Real de la Plata	feeding and nutritional management of dairy cattle	Reproductive System
5037	Plantae	Cistaceae	Cistus ladanifer L.	Jara, jara melosa	flower	direct	oral	Simple	Capra hircus Linnaeus, 1758	Cañada Real Segoviana	feeding and nutritional management of dairy cattle	Reproductive System
273	Plantae	Cistaceae	Cistus ladanifer L.	jara	leaf	infusion	wash wounds	Simple	animals and humans	Cañada Real Soriana Oriental	bites	Toxicology
277	Plantae	Cistaceae	Cistus ladanifer L.	trompillo	leaf	decoction	wash wounds	Simple	livestock	Cañada Real Soriana Oriental	snakebite (viper)	Toxicology (Snakebite)
18033b	Plantae	Cistaceae	Cistus ladanifer L.	jara	whole plant	make a water filter with it	environmental	Simple	animals and humans	Cañada Real Segoviana	urine retention	Urinary System
136960	Plantae	Cistaceae	Cistus monspeliensis L.	juagarzo	aerial part	direct	oral	Simple	animals and humans	Vereda del Camino de Andalucía	plants poisonous to animals	Toxicology (Poisonous plants)
23867	Plantae	Cistaceae	Halimium umbellatum subsp. viscosum (Willk.) O.Bolòs & Vigo	jara, jarilla	aerial part	decoction of rockrose, jarilla and pork gall	wash wounds	Mixture 3	livestock	Cañada Real Galiana	wound healing	Emergency medicine and Critical care (Wound Management)
23869	Plantae	Cistaceae	Halimium umbellatum subsp. viscosum (Willk.) O.Bolòs & Vigo	jarilla	aerial part	decoction	wash wounds	Simple	livestock	Cañada Real Galiana	wound healing	Emergency medicine and Critical care (Wound Management)
59364	Plantae	Coriariaceae	Coriaria myrtifolia L.	redor	whole plant	direct	oral	Simple	animals and humans	Cañada Real de Andalucía (de los Serranos)	plants poisonous to animals	Toxicology (Poisonous plants)
96986	Plantae	Coriariaceae	Coriaria myrtifolia L.	redor	whole plant	direct	oral	Simple	animals and humans	Indefinite	plants poisonous to animals	Toxicology (Poisonous plants)
96461	Plantae	Coriariaceae	Coriaria myrtifolia L.	redor	whole plant	direct	oral	Simple	Capra hircus Linnaeus, 1758	Indefinite	plants poisonous to animals	Toxicology (Poisonous plants)
23071	Plantae	Cucurbitaceae	Bryonia cretica subsp. dioica (Jacq.) Tutin	agenciana	root	decoction	oral	Simple	Equus asinus Linnaeus, 1758 x E. caballus Linnaeus, 1758	Cañada Real de la Plata	anorexia	Digestive System
5000	Plantae	Cucurbitaceae	Bryonia cretica subsp. dioica (Jacq.) Tutin	agenciana	root	decoction	oral	Simple	livestock	Cañada Real Segoviana	bloat in rumiants	Digestive System
23438	Plantae	Cucurbitaceae	Bryonia cretica subsp. dioica (Jacq.) Tutin	agenciana	root	decoction	oral	Simple	livestock	Cañada Real Galiana	bloat in rumiants	Digestive System
5001	Plantae	Cucurbitaceae	Bryonia cretica subsp. dioica (Jacq.) Tutin	agenciana	root	decoction	oral	Simple	livestock	Cañada Real Segoviana	colic	Digestive System
5086	Plantae	Cucurbitaceae	Bryonia cretica subsp. dioica (Jacq.) Tutin	agenciana	root	decoction	oral	Simple	livestock	Cañada Real Galiana	colic	Digestive System
23425	Plantae	Cucurbitaceae	Bryonia cretica subsp. dioica (Jacq.) Tutin	agenciana	root	decoction	oral	Simple	livestock	Cañada Real Galiana	colic	Digestive System
44635a	Plantae	Cucurbitaceae	Bryonia cretica subsp. dioica (Jacq.) Tutin	agenciana	whole plant	decoction	apply the poultice	Simple	Equus caballus Linnaeus, 1758	Cañada Real Segoviana	colic	Digestive System
44635b	Plantae	Cucurbitaceae	Bryonia cretica subsp. dioica (Jacq.) Tutin	agenciana	whole plant	decoction	apply the poultice	Simple	Bos taurus Linnaeus, 1758 (cow)	Cañada Real Segoviana	colic	Digestive System
269	Plantae	Cucurbitaceae	Bryonia cretica subsp. dioica (Jacq.) Tutin	agenciana	root	decoction	oral	Simple	livestock	Cañada Real de la Plata	stomatitis	Digestive System
5002	Plantae	Cucurbitaceae	Bryonia cretica subsp. dioica (Jacq.) Tutin	agenciana	root	decoction	wash wounds	Simple	livestock	Cañada Real Segoviana	wound healing	Emergency medicine and Critical care (Wound Management)
5009	Plantae	Cucurbitaceae	Bryonia cretica subsp. dioica (Jacq.) Tutin	agenciana	root	direct	apply on wounds	Simple	livestock	Cañada Real Galiana	wound healing	Emergency medicine and Critical care (Wound Management)
23437	Plantae	Cucurbitaceae	Bryonia cretica subsp. dioica (Jacq.) Tutin	agenciana	root	direct	wash wounds	Simple	livestock	Cañada Real Galiana	wound healing	Emergency medicine and Critical care (Wound Management)
19871a	Plantae	Cucurbitaceae	Bryonia cretica subsp. dioica (Jacq.) Tutin	agenciana	root	decoction	wash wounds	Simple	Equus caballus Linnaeus, 1758	Cañada Real Segoviana	wound healing	Emergency medicine and Critical care (Wound Management)
19871b	Plantae	Cucurbitaceae	Bryonia cretica subsp. dioica (Jacq.) Tutin	agenciana	root	decoction	wash wounds	Simple	Bos taurus Linnaeus, 1758 (cow)	Cañada Real Segoviana	wound healing	Emergency medicine and Critical care (Wound Management)
40	Plantae	Cucurbitaceae	Bryonia cretica subsp. dioica (Jacq.) Tutin	agenciana	root	decoction	oral	Simple	Equus asinus Linnaeus, 1758 x E. caballus Linnaeus, 1758	Cañada Real de la Plata	pharyngitis	Respiratory System
53596	Plantae	Cucurbitaceae	Ecballium elaterium (L.) A.Rich.	meloncejo	whole plant	direct	oral	Simple	animals and humans	Cañada Real Conquense	plants poisonous to animals	Toxicology (Poisonous plants)
37	Plantae	Cupressaceae	Juniperus oxycedrus L.	enebro	"miera" resin	direct	wash wounds	Simple	Ovis aries Linnaeus, 1758	Cañada Real Soriana Oriental	wound healing	Emergency medicine and Critical care (Wound Management)
6565	Plantae	Cupressaceae	Juniperus oxycedrus L.	enebro	"miera" resin	direct	wash wounds	Simple	Ovis aries Linnaeus, 1758	Cañada Real Soriana Oriental	wound healing	Emergency medicine and Critical care (Wound Management)
200	Plantae	Cupressaceae	Juniperus oxycedrus L.	enebro	"miera" resin	direct	wash wounds	Simple	Ovis aries Linnaeus, 1758	Cañada Real Galiana	wound healing	Emergency medicine and Critical care (Wound Management)
138	Plantae	Cupressaceae	Juniperus oxycedrus L.	enebro	"miera" resin	direct	apply on wounds	Simple	livestock	Cañada Real de la Plata	wound healing	Emergency medicine and Critical care (Wound Management)
187	Plantae	Cupressaceae	Juniperus oxycedrus L.	enebro	"miera" resin	direct	apply on wounds	Simple	Ovis aries Linnaeus, 1758	Cañada Real Soriana Oriental	wound healing	Emergency medicine and Critical care (Wound Management)
135169	Plantae	Cupressaceae	Juniperus oxycedrus L.	enebro	"miera" resin	direct	apply	Simple	livestock	Cañada Real de Andalucía (de los Serranos)	mange (soroptic) in pigs	Integumentary system
184	Plantae	Cupressaceae	Juniperus oxycedrus L.	enebro	"miera" resin	direct	apply	Simple	Ovis aries Linnaeus, 1758	Cañada Real Soriana Oriental	mange or cutaneous acariasis	Integumentary system
98154	Plantae	Cupressaceae	Juniperus oxycedrus L.	enebro	"miera" resin	direct	apply	Simple	livestock	Cañada Real de Andalucía (de los Serranos)	mange or cutaneous acariasis	Integumentary system
98154	Plantae	Cupressaceae	Juniperus oxycedrus L.	enebro	"miera" resin	direct	apply	Simple	livestock	Vereda del Camino de Andalucía	mange or cutaneous acariasis	Integumentary system
1876	Plantae	Cupressaceae	Juniperus oxycedrus L.	enebro	fleshy cone	direct	oral	Simple	Capra hircus Linnaeus, 1758	Cañada Real Segoviana	placental retention	Reproductive System
19808	Plantae	Cupressaceae	Juniperus oxycedrus L.	enebro	fleshy cone	direct	oral	Simple	Capra hircus Linnaeus, 1758	Cañada Real Segoviana	placental retention	Reproductive System
1736	Plantae	Cupressaceae	Juniperus oxycedrus L.	nebro	fleshy cone	direct	oral	Simple	Bos taurus Linnaeus, 1758 (cow)	Cañada Real Segoviana	placental retention	Reproductive System
18378	Plantae	Cupressaceae	Juniperus oxycedrus L.	nebro	fleshy cone	direct	oral	Simple	Bos taurus Linnaeus, 1758 (cow)	Cañada Real Segoviana	placental retention	Reproductive System
1483	Plantae	Cupressaceae	Juniperus oxycedrus L.	enebro	fleshy cone	direct	oral	Simple	livestock	Cañada Real Segoviana	placental retention	Reproductive System
17680	Plantae	Cupressaceae	Juniperus oxycedrus L.	enebro	fleshy cone	direct	oral	Simple	livestock	Cañada Real Segoviana	placental retention	Reproductive System
78201	Plantae	Cupressaceae	Juniperus oxycedrus L.	enebro	fleshy cone	direct	oral	Simple	livestock	Cañada Real Segoviana	placental retention	Reproductive System
13896	Plantae	Cupressaceae	Juniperus oxycedrus L.	enebro	fleshy cone	mix juniper galbules with salt or mulled wine	oral	Mixture 2	livestock	Cañada Real Segoviana	placental retention	Reproductive System
16549	Plantae	Cupressaceae	Juniperus oxycedrus var. badia H.Gay	miera	"miera" resin	direct	wash wounds	Simple	livestock	Cañada Real Soriana Oriental	wound healing	Emergency medicine and Critical care (Wound Management)
97931	Plantae	Cupressaceae	Juniperus oxycedrus var. badia H.Gay	miera	"miera" resin	direct	apply on the bite	Simple	livestock	Cañada Real de Andalucía (de los Serranos)	facultative myiasis-producing flies	Integumentary system
97931	Plantae	Cupressaceae	Juniperus oxycedrus var. badia H.Gay	miera	"miera" resin	direct	apply on the bite	Simple	livestock	Cañada Real de Andalucía (de los Serranos)	facultative myiasis-producing flies	Integumentary system
97931	Plantae	Cupressaceae	Juniperus oxycedrus var. badia H.Gay	miera	"miera" resin	direct	apply on the bite	Simple	livestock	Indefinite	facultative myiasis-producing flies	Integumentary system
97931	Plantae	Cupressaceae	Juniperus oxycedrus var. badia H.Gay	miera	"miera" resin	direct	apply on the bite	Simple	livestock	Cañada Real de Andalucía (de los Serranos)	facultative myiasis-producing flies	Integumentary system
97931	Plantae	Cupressaceae	Juniperus oxycedrus var. badia H.Gay	miera	"miera" resin	direct	apply on the bite	Simple	livestock	Cañada Real de Murcia a Andalucía	facultative myiasis-producing flies	Integumentary system
97931	Plantae	Cupressaceae	Juniperus oxycedrus var. badia H.Gay	miera	"miera" resin	direct	apply on the bite	Simple	livestock	Cordel de Andalucía	facultative myiasis-producing flies	Integumentary system
97931	Plantae	Cupressaceae	Juniperus oxycedrus var. badia H.Gay	miera	"miera" resin	direct	apply	Simple	Sus domesticus Erxleben, 1777	Cañada Real de Andalucía (de los Serranos)	mange (soroptic) in pigs	Integumentary system
97931	Plantae	Cupressaceae	Juniperus oxycedrus var. badia H.Gay	miera	"miera" resin	direct	apply	Simple	Sus domesticus Erxleben, 1777	Indefinite	mange (soroptic) in pigs	Integumentary system
97931	Plantae	Cupressaceae	Juniperus oxycedrus var. badia H.Gay	miera	"miera" resin	direct	apply	Simple	Sus domesticus Erxleben, 1777	Cañada Real de Andalucía (de los Serranos)	mange (soroptic) in pigs	Integumentary system
97931	Plantae	Cupressaceae	Juniperus oxycedrus var. badia H.Gay	miera	"miera" resin	direct	apply	Simple	Sus domesticus Erxleben, 1777	Cordel de Andalucía	mange (soroptic) in pigs	Integumentary system
96715	Plantae	Cupressaceae	Juniperus oxycedrus var. badia H.Gay	miera	"miera" resin	direct	apply	Simple	livestock	Cañada Real de Andalucía (de los Serranos)	mange or cutaneous acariasis	Integumentary system
24614	Plantae	Cupressaceae	Juniperus oxycedrus var. badia H.Gay	enebro	fleshy cone	direct	oral	Simple	Capra hircus Linnaeus, 1758	Cañada Real Segoviana	placental retention	Reproductive System
1373	Plantae	Cupressaceae	Juniperus oxycedrus var. badia H.Gay	nebro	fleshy cone	direct	oral	Simple	Bos taurus Linnaeus, 1758 (cow)	Cañada Real Segoviana	placental retention	Reproductive System
18084	Plantae	Cupressaceae	Juniperus oxycedrus var. badia H.Gay	nebro	fleshy cone	direct	oral	Simple	Bos taurus Linnaeus, 1758 (cow)	Cañada Real Segoviana	placental retention	Reproductive System
5055	Plantae	Cupressaceae	Juniperus oxycedrus var. badia H.Gay	Enebro	fleshy cone	mix juniper galbules with salt or mulled wine	oral	Mixture 2	livestock	Cañada Real Segoviana	placental retention	Reproductive System
5098	Plantae	Cupressaceae	Juniperus oxycedrus var. badia H.Gay	Enebro	fleshy cone	mix juniper galbules with salt or mulled wine	oral	Mixture 2	livestock	Cañada Real Segoviana	placental retention	Reproductive System
5060	Plantae	Cupressaceae	Juniperus oxycedrus var. badia H.Gay	Enebro	fleshy cone	mix juniper galbules with salt or mulled wine	oral	Mixture 2	livestock	Cañada Real Segoviana	placental retention	Reproductive System
5033	Plantae	Cupressaceae	Juniperus oxycedrus var. badia H.Gay	Enebro	fleshy cone	mix juniper galbules with salt or mulled wine	oral	Mixture 2	livestock	Cañada Real Segoviana	placental retention	Reproductive System
23344	Plantae	Cupressaceae	Juniperus oxycedrus var. badia H.Gay	enebro	fleshy cone	mix juniper galbules with salt or mulled wine	oral	Mixture 2	livestock	Cañada Real Segoviana	placental retention	Reproductive System
26	Plantae	Cupressaceae	Juniperus thurifera L.	sabina	"miera" resin	direct	wash wounds	Simple	Ovis aries Linnaeus, 1758	Cañada Real Soriana Oriental	wound healing	Emergency medicine and Critical care (Wound Management)
16549	Plantae	Cupressaceae	Juniperus thurifera L.	sabina	"miera" resin	direct	wash wounds	Simple	livestock	Cañada Real Soriana Oriental	wound healing	Emergency medicine and Critical care (Wound Management)
58261	Plantae	Cupressaceae	Juniperus thurifera L.	sabina	fleshy cone	direct	environmental	Simple	animals and humans	Cañada Real de Andalucía (de los Serranos)	moths	Pest control
5124	Plantae	Denstaedtiaceae	Pteridium aquilinum (L.) Kuhn	Jelecho	whole plant	direct	environmental	Simple	livestock	Cañada Real Segoviana	mange or cutaneous acariasis	Integumentary system
5142	Plantae	Denstaedtiaceae	Pteridium aquilinum (L.) Kuhn	Jelecho	whole plant	direct	environmental	Simple	livestock	Cañada Real Segoviana	mange or cutaneous acariasis	Integumentary system
5079	Plantae	Denstaedtiaceae	Pteridium aquilinum (L.) Kuhn	Helecho	whole plant	direct	environmental	Simple	livestock	Indefinite	mange or cutaneous acariasis	Integumentary system
96060	Plantae	Elaeagnaceae	Elaeagnus angustifolia L.	paraíso	branch	direct	environmental	Simple	livestock	Cañada Real de Andalucía (de los Serranos)	fly control	Pest control
106640	Plantae	Ephedraceae	Ephedra fragilis Desf.	retama	whole plant	decoction	wash wounds	Simple	livestock	Indefinite	wound healing	Emergency medicine and Critical care (Wound Management)
106641c	Plantae	Ephedraceae	Ephedra fragilis Desf.	retama	whole plant	ephedra decoction, mixed with salt and vinegar	wash wounds	Mixture 3	livestock	Indefinite	wound healing	Emergency medicine and Critical care (Wound Management)
25416	Plantae	Ericaceae	Arbutus unedo L.	madroña	root	infusion	wash wounds	Simple	livestock	Cañada Real de la Plata	wound healing	Emergency medicine and Critical care (Wound Management)
72141	Plantae	Ericaceae	Arbutus unedo L.	madroña	aerial part	direct	environmental	Simple	livestock	Cañada Real Segoviana	fly control	Pest control
5049	Plantae	Ericaceae	Arbutus unedo L.	madroña	Tender shoot	direct	environmental	Simple	livestock	Cañada Real Segoviana	fly control	Pest control
5144	Plantae	Ericaceae	Arbutus unedo L.	madroña	Tender shoot	direct	environmental	Simple	livestock	Cañada Real Segoviana	fly control	Pest control
3604	Plantae	Ericaceae	Arbutus unedo L.	madroño	fruit	direct	environmental	Simple	livestock	Cañada Real Segoviana	fly control	Pest control
241	Plantae	Ericaceae	Arbutus unedo L.	madroño	fruit	direct	oral	Simple	animals and humans	Cañada Real Segoviana	plants poisonous to animals	Toxicology (Poisonous plants)
132048	Plantae	Ericaceae	Arbutus unedo L.	madroño	fruit	direct	oral	Simple	animals and humans	Cañada Real Segoviana	plants poisonous to animals	Toxicology (Poisonous plants)
18033c	Plantae	Ericaceae	Erica tetralix L.	berezo	whole plant	make a water filter with it	environmental	Simple	animals and humans	Cañada Real Segoviana	urine retention	Urinary System
130497	Plantae	Euphorbiaceae	Euphorbia nicaeensis All.	no identificado	whole plant	direct	oral	Simple	animals and humans	Cañada Real Leonesa Oriental	plants poisonous to animals	Toxicology (Poisonous plants)
96554	Plantae	Euphorbiaceae	Euphorbia serrata L.	lechiterna	whole plant	direct	oral	Simple	animals and humans	Indefinite	plants poisonous to animals	Toxicology (Poisonous plants)
96473	Plantae	Euphorbiaceae	Mercurialis annua L.	malcoraje	whole plant	direct	oral	Simple	Oryctolagus cuniculus (Linnaeus, 1758)	Indefinite	plants poisonous to animals	Toxicology (Poisonous plants)
106779	Plantae	Euphorbiaceae	Mercurialis annua L.	malcoraje	whole plant	direct	oral	Simple	Oryctolagus cuniculus (Linnaeus, 1758)	Vereda Real de Andalucía	plants poisonous to animals	Toxicology (Poisonous plants)
175	Plantae	Fabaceae	Bituminaria bituminosa (L.) C.H.Stirt.	trebolillo	whole plant	direct	oral	Simple	Capra hircus Linnaeus, 1758	Cañada Real Soriana Oriental	plants poisonous to animals	Toxicology (Poisonous plants)
25496	Plantae	Fabaceae	Bituminaria bituminosa (L.) C.H.Stirt.	trebolillo	whole plant	direct	oral	Simple	livestock	Cañada Real Soriana Oriental	plants poisonous to animals	Toxicology (Poisonous plants)
67	Plantae	Fabaceae	Bituminaria bituminosa (L.) C.H.Stirt.	trebolillo	whole plant	direct	oral	Simple	Ovis aries Linnaeus, 1758	Cordel del Camino de los Cortijos	plants poisonous to animals	Toxicology (Poisonous plants)
74735	Plantae	Fabaceae	Cicer arietinum L.	paja de garbanzo	stem	direct	environmental	Simple	edible freshwater fish	Cañada de Pozuelo	fish poisons	Toxicology
130346	Plantae	Fabaceae	Cytisus scoparius (L.) Link	no identificado	aerial parts blooming	decoction	oral	Simple	Ovis aries Linnaeus, 1758	Cañada Real Leonesa Oriental	rumination (alterations)	Digestive System
130342	Plantae	Fabaceae	Cytisus scoparius (L.) Link	no identificado	aerial part	decoction	oral	Simple	Ovis aries Linnaeus, 1758	Cañada Real Segoviana	rumination (alterations)	Digestive System
130342	Plantae	Fabaceae	Cytisus scoparius (L.) Link	no identificado	aerial parts blooming	decoction	oral	Simple	livestock	Cañada Real Leonesa Oriental	rumination (alterations)	Digestive System
130343	Plantae	Fabaceae	Cytisus scoparius (L.) Link	no identificado	aerial parts blooming	crush	apply the poultice	Simple	livestock	Cañada Real Leonesa Oriental	fractures	Musculoskeletal System
25103	Plantae	Fabaceae	Erophaca baetica (L.) Boiss.	garbanzuelo	whole plant	direct	oral	Simple	Ovis aries Linnaeus, 1758	Cordel del Camino de los Cortijos	plants poisonous to animals	Toxicology (Poisonous plants)
70484	Plantae	Fabaceae	Erophaca baetica (L.) Boiss.	garbancillo	aerial parts blooming	direct	oral	Simple	Ovis aries Linnaeus, 1758	Indefinite	plants poisonous to animals	Toxicology (Poisonous plants)
105460	Plantae	Fabaceae	Erophaca baetica (L.) Boiss.	garbanzuelo	whole plant	direct	oral	Simple	Capra hircus Linnaeus, 1758	Cañada Real de Andalucía (de los Serranos)	plants poisonous to animals	Toxicology (Poisonous plants)
1511	Plantae	Fabaceae	Erophaca baetica (L.) Boiss.	garbanzuelo	whole plant	direct	oral	Simple	livestock	Cañada Real Segoviana	plants poisonous to animals	Toxicology (Poisonous plants)
18536	Plantae	Fabaceae	Erophaca baetica (L.) Boiss.	garbanzuelo	whole plant	direct	oral	Simple	livestock	Cañada Real Segoviana	plants poisonous to animals	Toxicology (Poisonous plants)
1207	Plantae	Fabaceae	Erophaca baetica (L.) Boiss.	garbanzuelo	whole plant	direct	oral	Simple	Bos taurus Linnaeus, 1758 (cow)	Cañada Real Segoviana	plants poisonous to animals	Toxicology (Poisonous plants)
1371	Plantae	Fabaceae	Erophaca baetica (L.) Boiss.	garbanzuelo	whole plant	direct	oral	Simple	Bos taurus Linnaeus, 1758 (cow)	Cañada Real Segoviana	plants poisonous to animals	Toxicology (Poisonous plants)
43962	Plantae	Fabaceae	Erophaca baetica (L.) Boiss.	garbanzuelo	whole plant	direct	oral	Simple	Bos taurus Linnaeus, 1758 (cow)	Cañada Real Segoviana	plants poisonous to animals	Toxicology (Poisonous plants)
18063	Plantae	Fabaceae	Erophaca baetica (L.) Boiss.	garbanzuelo	whole plant	direct	oral	Simple	Bos taurus Linnaeus, 1758 (cow)	Cañada Real Segoviana	plants poisonous to animals	Toxicology (Poisonous plants)
2020	Plantae	Fabaceae	Erophaca baetica (L.) Boiss.	garbanzuelo	whole plant	direct	oral	Simple	Bos taurus Linnaeus, 1758 (cow)	Cañada Real Segoviana	plants poisonous to animals	Toxicology (Poisonous plants)
10695	Plantae	Fabaceae	Erophaca baetica (L.) Boiss.	garbanzuelo	whole plant	direct	oral	Simple	Ovis aries Linnaeus, 1758	Cañada Real Segoviana	plants poisonous to animals	Toxicology (Poisonous plants)
10695	Plantae	Fabaceae	Erophaca baetica (L.) Boiss.	garbanzuelo	fruit	direct	oral	Simple	Ovis aries Linnaeus, 1758	Cañada Real Segoviana	plants poisonous to animals	Toxicology (Poisonous plants)
71098	Plantae	Fabaceae	Erophaca baetica (L.) Boiss.	garbancillo	whole plant	direct	oral	Simple	Bos taurus Linnaeus, 1758 (cow)	Cañada Real de la Plata	plants poisonous to animals	Toxicology (Poisonous plants)
17945	Plantae	Fabaceae	Erophaca baetica (L.) Boiss.	garbancillo	whole plant	direct	oral	Simple	Ovis aries Linnaeus, 1758	Cañada Real de la Plata	plants poisonous to animals	Toxicology (Poisonous plants)
278	Plantae	Fabaceae	Erophaca baetica (L.) Boiss.	garbancillo	aerial part	direct	oral	Simple	Capra hircus Linnaeus, 1758	Cañada Real Soriana Oriental	plants poisonous to animals	Toxicology (Poisonous plants)
71254	Plantae	Fabaceae	Erophaca baetica (L.) Boiss.	garbancillos	whole plant	direct	oral	Simple	livestock	Indefinite	plants poisonous to animals	Toxicology (Poisonous plants)
1800	Plantae	Fabaceae	Erophaca baetica (L.) Boiss.	garbancillo	whole plant	direct	oral	Simple	Ovis aries Linnaeus, 1758	Indefinite	plants poisonous to animals	Toxicology (Poisonous plants)
1892	Plantae	Fabaceae	Erophaca baetica (L.) Boiss.	garbanzuelo	whole plant	direct	oral	Simple	Capra hircus Linnaeus, 1758	Cañada Real Soriana Oriental	plants poisonous to animals	Toxicology (Poisonous plants)
20753	Plantae	Fabaceae	Erophaca baetica (L.) Boiss.	garbanzuelo	whole plant	direct	oral	Simple	Capra hircus Linnaeus, 1758	Cañada Real Soriana Oriental	plants poisonous to animals	Toxicology (Poisonous plants)
2083	Plantae	Fabaceae	Erophaca baetica (L.) Boiss.	garbanzuelo	whole plant	direct	oral	Simple	Capra hircus Linnaeus, 1758	Cañada Real Soriana Oriental	plants poisonous to animals	Toxicology (Poisonous plants)
23927	Plantae	Fabaceae	Erophaca baetica (L.) Boiss.	garbanzuelo	whole plant	direct	oral	Simple	Capra hircus Linnaeus, 1758	Cañada Real Soriana Oriental	plants poisonous to animals	Toxicology (Poisonous plants)
1761	Plantae	Fabaceae	Erophaca baetica (L.) Boiss.	garbanzuelo	whole plant	direct	oral	Simple	animals and humans	Cañada Real Segoviana	plants poisonous to animals	Toxicology (Poisonous plants)
19705	Plantae	Fabaceae	Erophaca baetica (L.) Boiss.	garbanzuelo	whole plant	direct	oral	Simple	animals and humans	Cañada Real Segoviana	plants poisonous to animals	Toxicology (Poisonous plants)
24580	Plantae	Fabaceae	Erophaca baetica (L.) Boiss.	garbancillo	whole plant	direct	oral	Simple	Ovis aries Linnaeus, 1758	Cañada Real Segoviana	plants poisonous to animals	Toxicology (Poisonous plants)
23368	Plantae	Fabaceae	Erophaca baetica (L.) Boiss.	garbanzuelo	whole plant	direct	oral	Simple	livestock	Cañada Real Segoviana	plants poisonous to animals	Toxicology (Poisonous plants)
20878	Plantae	Fabaceae	Erophaca baetica (L.) Boiss.	garbancillos	whole plant	direct	oral	Simple	Ovis aries Linnaeus, 1758	Cordel de la Plata	plants poisonous to animals	Toxicology (Poisonous plants)
25138a	Plantae	Fabaceae	Erophaca baetica (L.) Boiss.	garbanzuelo	whole plant	direct	oral	Simple	Capra hircus Linnaeus, 1758	Cordel del Camino de los Cortijos	plants poisonous to animals	Toxicology (Poisonous plants)
25138b	Plantae	Fabaceae	Erophaca baetica (L.) Boiss.	garbanzuelo	whole plant	direct	oral	Simple	Ovis aries Linnaeus, 1758	Cordel del Camino de los Cortijos	plants poisonous to animals	Toxicology (Poisonous plants)
20653	Plantae	Fabaceae	Erophaca baetica (L.) Boiss.	garbanzuelo	whole plant	direct	oral	Simple	Ovis aries Linnaeus, 1758	Cordel del Camino de los Cortijos	plants poisonous to animals	Toxicology (Poisonous plants)
25119	Plantae	Fabaceae	Erophaca baetica (L.) Boiss.	garbanzuelo	whole plant	direct	oral	Simple	Bos taurus Linnaeus, 1758 (cow)	Cordel del Camino de los Cortijos	plants poisonous to animals	Toxicology (Poisonous plants)
2071	Plantae	Fabaceae	Erophaca baetica (L.) Boiss.	garbanzuelo	whole plant	direct	oral	Simple	Ovis aries Linnaeus, 1758	Cordel del Camino de los Cortijos	plants poisonous to animals	Toxicology (Poisonous plants)
2174	Plantae	Fabaceae	Erophaca baetica (L.) Boiss.	garbancillo	whole plant	direct	oral	Simple	Capra hircus Linnaeus, 1758	Cordel del Camino de los Cortijos	plants poisonous to animals	Toxicology (Poisonous plants)
63	Plantae	Fabaceae	Erophaca baetica (L.) Boiss.	garbanzuelo	whole plant	direct	oral	Simple	Ovis aries Linnaeus, 1758	Cordel del Camino de los Cortijos	plants poisonous to animals	Toxicology (Poisonous plants)
78238a	Plantae	Fabaceae	Erophaca baetica (L.) Boiss.	Garbanzuelo	whole plant	direct	oral	Simple	Ovis aries Linnaeus, 1758	Cordel del Camino de los Cortijos	plants poisonous to animals	Toxicology (Poisonous plants)
78238b	Plantae	Fabaceae	Erophaca baetica (L.) Boiss.	Garbanzuelo	whole plant	direct	oral	Simple	Capra hircus Linnaeus, 1758	Cordel del Camino de los Cortijos	plants poisonous to animals	Toxicology (Poisonous plants)
2157	Plantae	Fabaceae	Erophaca baetica (L.) Boiss.	garbancillo	whole plant	direct	oral	Simple	Bos taurus Linnaeus, 1758 (cow)	Vereda de la Dehesa	plants poisonous to animals	Toxicology (Poisonous plants)
53	Plantae	Fabaceae	Erophaca baetica (L.) Boiss.	garbanzuelo	whole plant	direct	oral	Simple	Ovis aries Linnaeus, 1758	Cañada Real de la Plata	plants poisonous to animals	Toxicology (Poisonous plants)
83	Plantae	Fabaceae	Erophaca baetica (L.) Boiss.	garbanzuelo	whole plant	direct	oral	Simple	livestock	Cañada Real de la Plata	plants poisonous to animals	Toxicology (Poisonous plants)
1476	Plantae	Fabaceae	Erophaca baetica (L.) Boiss.	garbanzuelo	whole plant	direct	oral	Simple	Capra hircus Linnaeus, 1758	Cañada Real Segoviana	plants poisonous to animals	Toxicology (Poisonous plants)
18342	Plantae	Fabaceae	Erophaca baetica (L.) Boiss.	garbanzuelo	whole plant	direct	oral	Simple	Capra hircus Linnaeus, 1758	Cañada Real Segoviana	plants poisonous to animals	Toxicology (Poisonous plants)
23305	Plantae	Fabaceae	Erophaca baetica (L.) Boiss.	garbanzuelo	whole plant	direct	oral	Simple	animals and humans	Cañada Real Segoviana	plants poisonous to animals	Toxicology (Poisonous plants)
23611	Plantae	Fabaceae	Erophaca baetica (L.) Boiss.	garbanzuelo	whole plant	direct	oral	Simple	animals and humans	Cañada Real Segoviana	plants poisonous to animals	Toxicology (Poisonous plants)
4016	Plantae	Fabaceae	Erophaca baetica (L.) Boiss.	garbanzuelo	whole plant	direct	oral	Simple	Capra hircus Linnaeus, 1758	Cañada Real Segoviana	plants poisonous to animals	Toxicology (Poisonous plants)
4016	Plantae	Fabaceae	Erophaca baetica (L.) Boiss.	garbanzuelo	whole plant	direct	oral	Simple	Ovis aries Linnaeus, 1758	Cañada Real Segoviana	plants poisonous to animals	Toxicology (Poisonous plants)
25261	Plantae	Fabaceae	Erophaca baetica (L.) Boiss.	garbanzuelo	whole plant	direct	oral	Simple	Ovis aries Linnaeus, 1758	Cañada Real Galiana	plants poisonous to animals	Toxicology (Poisonous plants)
25261	Plantae	Fabaceae	Erophaca baetica (L.) Boiss.	garbanzuelo	whole plant	direct	oral	Simple	Bos taurus Linnaeus, 1758 (cow)	Cañada Real Galiana	plants poisonous to animals	Toxicology (Poisonous plants)
25263	Plantae	Fabaceae	Erophaca baetica (L.) Boiss.	garbanzuelo	whole plant	direct	oral	Simple	Capra hircus Linnaeus, 1758	Cañada Real Galiana	plants poisonous to animals	Toxicology (Poisonous plants)
1541	Plantae	Fabaceae	Erophaca baetica (L.) Boiss.	garbancillo	whole plant	direct	oral	Simple	livestock	Cañada Real Galiana	plants poisonous to animals	Toxicology (Poisonous plants)
1628	Plantae	Fabaceae	Erophaca baetica (L.) Boiss.	garbancillo	whole plant	direct	oral	Simple	livestock	Cañada Real Galiana	plants poisonous to animals	Toxicology (Poisonous plants)
18724	Plantae	Fabaceae	Erophaca baetica (L.) Boiss.	garbancillo	whole plant	direct	oral	Simple	livestock	Cañada Real Galiana	plants poisonous to animals	Toxicology (Poisonous plants)
19543	Plantae	Fabaceae	Erophaca baetica (L.) Boiss.	garbancillo	whole plant	direct	oral	Simple	livestock	Cañada Real Galiana	plants poisonous to animals	Toxicology (Poisonous plants)
24905	Plantae	Fabaceae	Erophaca baetica (L.) Boiss.	garbancillo	whole plant	direct	oral	Simple	livestock	Cañada Real Segoviana	plants poisonous to animals	Toxicology (Poisonous plants)
1966a	Plantae	Fabaceae	Erophaca baetica (L.) Boiss.	Garbanzillo	whole plant	direct	oral	Simple	Ovis aries Linnaeus, 1758	Cañada Real Segoviana	plants poisonous to animals	Toxicology (Poisonous plants)
1966b	Plantae	Fabaceae	Erophaca baetica (L.) Boiss.	Garbanzillo	whole plant	direct	oral	Simple	Bos taurus Linnaeus, 1758 (cow)	Cañada Real Segoviana	plants poisonous to animals	Toxicology (Poisonous plants)
24948	Plantae	Fabaceae	Erophaca baetica (L.) Boiss.	garbanzuelo	whole plant	direct	oral	Simple	livestock	Cañada Real Segoviana	plants poisonous to animals	Toxicology (Poisonous plants)
23453	Plantae	Fabaceae	Erophaca baetica (L.) Boiss.	garbanzuelo	whole plant	direct	oral	Simple	livestock	Cañada Real Galiana	plants poisonous to animals	Toxicology (Poisonous plants)
1773a	Plantae	Fabaceae	Erophaca baetica (L.) Boiss.	garbancillo	whole plant	direct	oral	Simple	Capra hircus Linnaeus, 1758	Cañada Real Soriana Oriental	plants poisonous to animals	Toxicology (Poisonous plants)
1773b	Plantae	Fabaceae	Erophaca baetica (L.) Boiss.	garbancillo	whole plant	direct	oral	Simple	Ovis aries Linnaeus, 1758	Cañada Real Soriana Oriental	plants poisonous to animals	Toxicology (Poisonous plants)
136947	Plantae	Fabaceae	Erophaca baetica (L.) Boiss.	garbancillo	whole plant	direct	oral	Simple	animals and humans	Vereda del Camino de Andalucía	plants poisonous to animals	Toxicology (Poisonous plants)
2276	Plantae	Fabaceae	Erophaca baetica (L.) Boiss.	garbancillo	aerial part	direct	oral	Simple	animals and humans	Cañada Real de la Plata	plants poisonous to animals	Toxicology (Poisonous plants)
2304	Plantae	Fabaceae	Erophaca baetica (L.) Boiss.	garbancillo	aerial part	direct	oral	Simple	animals and humans	Cañada Real de la Plata	plants poisonous to animals	Toxicology (Poisonous plants)
255	Plantae	Fabaceae	Erophaca baetica (L.) Boiss.	garbancillo	aerial part	direct	oral	Simple	animals and humans	Cañada Real de la Plata	plants poisonous to animals	Toxicology (Poisonous plants)
1534	Plantae	Fabaceae	Eruca vesicaria (L.) Cav.	gébanos	whole plant	direct	oral	Simple	animals and humans	Cañada Real Soriana Oriental	plants poisonous to animals	Toxicology (Poisonous plants)
18635	Plantae	Fabaceae	Eruca vesicaria (L.) Cav.	gébanos	whole plant	direct	oral	Simple	Ovis aries Linnaeus, 1758	Cañada Real Soriana Oriental	plants poisonous to animals	Toxicology (Poisonous plants)
2169	Plantae	Fabaceae	Eruca vesicaria (L.) Cav.	Gebanos	whole plant	direct	oral	Simple	animals and humans	Cañada Real Soriana Oriental	plants poisonous to animals	Toxicology (Poisonous plants)
213	Plantae	Fabaceae	Genista tournefortii Spach	abulaga	aerial parts blooming	direct	oral	Simple	Capra hircus Linnaeus, 1758	Cañada Real Galiana	feeding and nutritional management of dairy cattle	Reproductive System
105155	Plantae	Fabaceae	Lupinus albus L.	altramuses	seed	macerate	environmental	Simple	livestock	Cañada Real de Andalucía (de los Serranos)	repellants	Pest control
1431	Plantae	Fabaceae	Lupinus albus L.	altramuz	whole plant	direct	oral	Simple	animals and humans	Cañada Real Segoviana	plants poisonous to animals	Toxicology (Poisonous plants)
18221	Plantae	Fabaceae	Lupinus albus L.	altramuz	whole plant	direct	oral	Simple	animals and humans	Cañada Real Segoviana	plants poisonous to animals	Toxicology (Poisonous plants)
24101	Plantae	Fabaceae	Lupinus angustifolius L.	sieteenrrama	whole plant	direct	oral	Simple	Capra hircus Linnaeus, 1758	Cañada Real Soriana Oriental	plants poisonous to animals	Toxicology (Poisonous plants)
1948	Plantae	Fabaceae	Lupinus angustifolius L.	siete en rama	whole plant	direct	oral	Simple	Ovis aries Linnaeus, 1758	Indefinite	plants poisonous to animals	Toxicology (Poisonous plants)
24438	Plantae	Fabaceae	Lupinus angustifolius L.	sieteenrrama	whole plant	direct	oral	Simple	Capra hircus Linnaeus, 1758	Cañada Real Soriana Oriental	plants poisonous to animals	Toxicology (Poisonous plants)
1527	Plantae	Fabaceae	Lupinus angustifolius L.	sietenrama	whole plant	direct	oral	Simple	Oryctolagus cuniculus (Linnaeus, 1758)	Cañada del Carrerón	plants poisonous to animals	Toxicology (Poisonous plants)
18454	Plantae	Fabaceae	Lupinus angustifolius L.	sietenrama	whole plant	direct	oral	Simple	Oryctolagus cuniculus (Linnaeus, 1758)	Cañada del Carrerón	plants poisonous to animals	Toxicology (Poisonous plants)
1893	Plantae	Fabaceae	Lupinus angustifolius L.	siete en rama	whole plant	direct	oral	Simple	Capra hircus Linnaeus, 1758	Cañada Real Soriana Oriental	plants poisonous to animals	Toxicology (Poisonous plants)
71554	Plantae	Fabaceae	Lupinus angustifolius L.	siete en rama	whole plant	direct	oral	Simple	Capra hircus Linnaeus, 1758	Cañada Real Soriana Oriental	plants poisonous to animals	Toxicology (Poisonous plants)
23373	Plantae	Fabaceae	Lupinus angustifolius L.	altramuz loco	whole plant	direct	oral	Simple	livestock	Cañada Real Segoviana	plants poisonous to animals	Toxicology (Poisonous plants)
2158	Plantae	Fabaceae	Lupinus angustifolius L.	siete en rama	whole plant	direct	oral	Simple	Bos taurus Linnaeus, 1758 (cow)	Vereda de la Dehesa	plants poisonous to animals	Toxicology (Poisonous plants)
23756a	Plantae	Fabaceae	Lupinus angustifolius L.	sieteenrama	whole plant	direct	oral	Simple	livestock	Cañada Real de la Plata	plants poisonous to animals	Toxicology (Poisonous plants)
23756b	Plantae	Fabaceae	Lupinus angustifolius L.	sieteenrama	whole plant	direct	oral	Simple	Bos taurus Linnaeus, 1758 (cow)	Cañada Real de la Plata	plants poisonous to animals	Toxicology (Poisonous plants)
23756c	Plantae	Fabaceae	Lupinus angustifolius L.	sieteenrama	whole plant	direct	oral	Simple	Ovis aries Linnaeus, 1758	Cañada Real de la Plata	plants poisonous to animals	Toxicology (Poisonous plants)
23756d	Plantae	Fabaceae	Lupinus angustifolius L.	sieteenrama	whole plant	direct	oral	Simple	Capra hircus Linnaeus, 1758	Cañada Real de la Plata	plants poisonous to animals	Toxicology (Poisonous plants)
23807	Plantae	Fabaceae	Lupinus angustifolius L.	sieteenrrama	whole plant	direct	oral	Simple	Capra hircus Linnaeus, 1758	Cañada Real de la Plata	plants poisonous to animals	Toxicology (Poisonous plants)
1972	Plantae	Fabaceae	Lupinus angustifolius L.	siete en rama	whole plant	direct	oral	Simple	animals and humans	Cañada del Carrerón	plants poisonous to animals	Toxicology (Poisonous plants)
23372	Plantae	Fabaceae	Lupinus gussoneanus J.Agardh	altramuz loco	whole plant	direct	oral	Simple	livestock	Cañada Real Segoviana	plants poisonous to animals	Toxicology (Poisonous plants)
24816	Plantae	Fabaceae	Lupinus hispanicus Boiss. & Reut.	altramuz loco	whole plant	direct	oral	Simple	animals and humans	Cañada Real Galiana	plants poisonous to animals	Toxicology (Poisonous plants)
136330	Plantae	Fabaceae	Medicago orbicularis (L.) Bartal.	siete en rama	whole plant	direct	oral	Simple	livestock	Vereda del Camino de Andalucía	plants poisonous to animals	Toxicology (Poisonous plants)
95091	Plantae	Fabaceae	Medicago sativa L.	alfalfa	aerial part	direct	environmental	Simple	livestock	Cañada Real de Almansa al Collado de las Salinas	fly control	Pest control
236	Plantae	Fabaceae	Medicago sativa L.	alfalfa silvestre	whole plant	direct	oral	Simple	livestock	Cañada de Pozuelo	plants poisonous to animals	Toxicology (Poisonous plants)
2201	Plantae	Fabaceae	Melilotus indicus (L.) All.	trébol	seed	direct	oral	Simple	animals and humans	Cañada del Carrerón	plants poisonous to animals	Toxicology (Poisonous plants)
25024	Plantae	Fabaceae	Ononis spinosa L.	gatuña	whole plant	direct	oral	Simple	Capra hircus Linnaeus, 1758	Cañada Real Segoviana	plants poisonous to animals	Toxicology (Poisonous plants)
97258	Plantae	Fabaceae	Retama sphaerocarpa (L.) Boiss.	retama	aerial part	decoction	oral	Simple	Sus domesticus Erxleben, 1777	Cañada Real de La Mancha a Murcia	indigestion	Digestive System
130681	Plantae	Fabaceae	Retama sphaerocarpa (L.) Boiss.	retama	aerial parts blooming	decoction	oral	Simple	livestock	Cañada Real Leonesa Oriental	rumination (alterations)	Digestive System
54727	Plantae	Fabaceae	Retama sphaerocarpa (L.) Boiss.	retama	aerial part	crush broom and mix with vinegar and salt	wash wounds	Mixture 3	livestock	Cañada del Carrerón	hoof care	Emergency medicine and Critical care (Wound Management)
24681	Plantae	Fabaceae	Retama sphaerocarpa (L.) Boiss.	retama	aerial part	crush	apply the poultice	Simple	livestock	Cañada Real de la Plata	wound healing	Emergency medicine and Critical care (Wound Management)
54725	Plantae	Fabaceae	Retama sphaerocarpa (L.) Boiss.	retama	aerial part	crush broom and mix with vinegar and salt	wash wounds	Mixture 3	livestock	Cañada del Carrerón	wound healing	Emergency medicine and Critical care (Wound Management)
20627	Plantae	Fabaceae	Retama sphaerocarpa (L.) Boiss.	retama	aerial part	crush broom and add alcohol	wash wounds	Mixture 2	Equus caballus Linnaeus, 1758	Cordel del Rosalejo	facultative myiasis-producing flies	Integumentary system
135229	Plantae	Fabaceae	Retama sphaerocarpa (L.) Boiss.	retama	aerial part	direct	environmental	Simple	animals and humans	Cañada Real de Andalucía (de los Serranos)	flea	Integumentary system
135178	Plantae	Fabaceae	Retama sphaerocarpa (L.) Boiss.	retama	aerial part	decoction	to wash	Simple	Ovis aries Linnaeus, 1758	Cañada Real de Andalucía (de los Serranos)	mange (soroptic) in pigs	Integumentary system
300	Plantae	Fabaceae	Retama sphaerocarpa (L.) Boiss.	retama	leaf	crush, then cook and poultice	apply the poultice	Simple	livestock	Cordel de Ciudad Real	bruises (indefinite)	Musculoskeletal System
136928	Plantae	Fabaceae	Retama sphaerocarpa (L.) Boiss.	retama	aerial part	decoction	apply	Simple	livestock	Vereda del Camino de Andalucía	bruises (indefinite)	Musculoskeletal System
23937	Plantae	Fabaceae	Retama sphaerocarpa (L.) Boiss.	retama	stem	crush broom and mix with vinegar and salt	apply	Mixture 3	livestock	Cañada Real Soriana Oriental	bruises (indefinite)	Musculoskeletal System
23082	Plantae	Fabaceae	Retama sphaerocarpa (L.) Boiss.	retama	aerial part	crush broom and rockrose, and mix with vinegar and salt	apply the poultice	Mixture 4	livestock	Cañada Real de la Plata	disorders of the hoof	Musculoskeletal System
293	Plantae	Fabaceae	Retama sphaerocarpa (L.) Boiss.	retama	Shoot	crush	apply the poultice	Simple	Ovis aries Linnaeus, 1758	Cañada Real Soriana Oriental	disorders of the hoof	Musculoskeletal System
1714	Plantae	Fabaceae	Retama sphaerocarpa (L.) Boiss.	retama	branch	crush	apply	Simple	Ovis aries Linnaeus, 1758	Cordel del Rosalejo	fractures	Musculoskeletal System
17470	Plantae	Fabaceae	Retama sphaerocarpa (L.) Boiss.	retama	whole plant	crush	apply	Simple	Ovis aries Linnaeus, 1758	Cordel del Rosalejo	fractures	Musculoskeletal System
130683	Plantae	Fabaceae	Retama sphaerocarpa (L.) Boiss.	retama	aerial parts blooming	crush	apply the poultice	Simple	livestock	Cañada Real Leonesa Oriental	fractures	Musculoskeletal System
20625	Plantae	Fabaceae	Retama sphaerocarpa (L.) Boiss.	retama	aerial part	crush	apply	Simple	livestock	Cordel del Rosalejo	tendon contracture	Musculoskeletal System
96706	Plantae	Fabaceae	Retama sphaerocarpa (L.) Boiss.	retama	leaf	crush	apply	Simple	livestock	Cañada Real de Andalucía (de los Serranos)	twisted	Musculoskeletal System
78492	Plantae	Fabaceae	Retama sphaerocarpa (L.) Boiss.	retama	fruit	direct	oral	Simple	Capra hircus Linnaeus, 1758	Cañada Real de Andalucía (de los Serranos)	plants poisonous to animals	Toxicology (Poisonous plants)
24897	Plantae	Fagaceae	Quercus faginea Lam. subsp. faginea	curtio	bark	decoction	apply on wounds	Simple	livestock	Cañada Real Segoviana	wound healing	Emergency medicine and Critical care (Wound Management)
23241	Plantae	Fagaceae	Quercus faginea Lam. subsp. faginea	cajiga	branch	direct	environmental	Simple	livestock	Cañada Real Segoviana	fly control	Pest control
23241	Plantae	Fagaceae	Quercus faginea Lam. subsp. faginea	cajiga	branch	direct	environmental	Simple	livestock	Cañada Real Segoviana	mosquitoes	Pest control
5120	Plantae	Fagaceae	Quercus faginea subsp. broteroi (Cout.) A.Camus	Cajiga	branch	direct	environmental	Simple	livestock	Cañada Real Segoviana	fly control	Pest control
5153	Plantae	Fagaceae	Quercus faginea subsp. broteroi (Cout.) A.Camus	Cajiga	branch	direct	environmental	Simple	livestock	Cañada Real Segoviana	fly control	Pest control
5081a	Plantae	Fagaceae	Quercus faginea subsp. broteroi (Cout.) A.Camus	Cajiga	branch	direct	environmental	Simple	livestock	Cañada Real de Andalucía (de los Serranos)	fly control	Pest control
5120	Plantae	Fagaceae	Quercus faginea subsp. broteroi (Cout.) A.Camus	Cajiga	branch	direct	environmental	Simple	livestock	Cañada Real Segoviana	mosquitoes	Pest control
5153	Plantae	Fagaceae	Quercus faginea subsp. broteroi (Cout.) A.Camus	Cajiga	branch	direct	environmental	Simple	livestock	Cañada Real Segoviana	mosquitoes	Pest control
5081b	Plantae	Fagaceae	Quercus faginea subsp. broteroi (Cout.) A.Camus	Cajiga	branch	direct	environmental	Simple	livestock	Cañada Real de Andalucía (de los Serranos)	mosquitoes	Pest control
40008	Plantae	Fagaceae	Quercus rotundifolia Lam.	chaparro	bark	mix rosemary with rockrose and chaparro tanning and bring to a boil	apply on wounds	Mixture 3	livestock	Cañada Real Segoviana	wound healing	Emergency medicine and Critical care (Wound Management)
5103	Plantae	Fagaceae	Quercus rotundifolia Lam.	chaparro	bark	mix rosemary with rockrose and chaparro tanning and bring to a boil	apply on wounds	Mixture 3	livestock	Cañada Real Segoviana	wound healing	Emergency medicine and Critical care (Wound Management)
5137	Plantae	Fagaceae	Quercus rotundifolia Lam.	chaparro	bark	mix rosemary with rockrose and chaparro tanning and bring to a boil	apply on wounds	Mixture 3	livestock	Cañada Real Segoviana	wound healing	Emergency medicine and Critical care (Wound Management)
24099	Plantae	Fagaceae	Quercus rotundifolia Lam.	chaparro	ashes	mix olive oil with ash and zotal	apply on wounds	Mixture 3	livestock	Cañada Real Soriana Oriental	wound healing	Emergency medicine and Critical care (Wound Management)
1392	Plantae	Fagaceae	Quercus rotundifolia Lam.	chaparro	bark	decoction	wash wounds	Simple	livestock	Cañada Real Segoviana	wound healing	Emergency medicine and Critical care (Wound Management)
23341	Plantae	Fagaceae	Quercus rotundifolia Lam.	chaparro	bark	decoction	wash wounds	Simple	livestock	Cañada Real Segoviana	wound healing	Emergency medicine and Critical care (Wound Management)
18120	Plantae	Fagaceae	Quercus rotundifolia Lam.	chaparro	bark	decoction	wash wounds	Simple	livestock	Cañada Real Segoviana	wound healing	Emergency medicine and Critical care (Wound Management)
78204	Plantae	Fagaceae	Quercus rotundifolia Lam.	chaparro	bark	mix rosemary with rockrose and chaparro tanning and bring to a boil	wash wounds	Mixture 3	Ovis aries Linnaeus, 1758 (lamb)	Cañada Real Segoviana	wound healing	Emergency medicine and Critical care (Wound Management)
5092	Plantae	Fagaceae	Quercus rotundifolia Lam.	Chaparro	bark	decoction	wash wounds	Simple	livestock	Cañada Real Segoviana	wound healing	Emergency medicine and Critical care (Wound Management)
17683	Plantae	Fagaceae	Quercus rotundifolia Lam.	Chaparro	bark	mix rosemary with rockrose and chaparro tanning and bring to a boil	wash wounds	Mixture 3	Ovis aries Linnaeus, 1758 (lamb)	Cañada Real Segoviana	wound healing	Emergency medicine and Critical care (Wound Management)
5128	Plantae	Fagaceae	Quercus rotundifolia Lam.	chaparro	bark	decoction	wash wounds	Simple	livestock	Cañada Real Galiana	wound healing	Emergency medicine and Critical care (Wound Management)
23291	Plantae	Fagaceae	Quercus rotundifolia Lam.	chaparro	aerial part	decoction	apply on wounds	Simple	livestock	Cañada Real Galiana	wound healing	Emergency medicine and Critical care (Wound Management)
1507a	Plantae	Fagaceae	Quercus rotundifolia Lam.	maturros	root	decoction	apply on wounds	Simple	Equus caballus Linnaeus, 1758	Cañada del Carrerón	wound healing	Emergency medicine and Critical care (Wound Management)
1507b	Plantae	Fagaceae	Quercus rotundifolia Lam.	maturros	root	decoction	apply on wounds	Simple	Equus asinus Linnaeus, 1758 x E. caballus Linnaeus, 1758	Cañada del Carrerón	wound healing	Emergency medicine and Critical care (Wound Management)
18449	Plantae	Fagaceae	Quercus rotundifolia Lam.	maturros	root	decoction	wash wounds	Simple	Equus caballus Linnaeus, 1758	Cañada del Carrerón	wound healing	Emergency medicine and Critical care (Wound Management)
69814	Plantae	Fagaceae	Quercus rotundifolia Lam.	maturros	root	decoction	wash wounds	Simple	Equus asinus Linnaeus, 1758 x E. caballus Linnaeus, 1758	Cañada del Carrerón	wound healing	Emergency medicine and Critical care (Wound Management)
2097	Plantae	Fagaceae	Quercus rotundifolia Lam.	chaparro	bark	cut into pieces	apply on wounds	Simple	Equus asinus Linnaeus, 1758 x E. caballus Linnaeus, 1758	Cañada Real Segoviana	wound healing	Emergency medicine and Critical care (Wound Management)
54022	Plantae	Fagaceae	Quercus rotundifolia Lam.	maturro	root	decoction	wash wounds	Simple	Equus caballus Linnaeus, 1758	Cañada del Carrerón	wound healing	Emergency medicine and Critical care (Wound Management)
1408	Plantae	Fagaceae	Quercus suber L.	alcornoque	bark	decoction	wash wounds	Simple	livestock	Cañada Real Segoviana	wound healing	Emergency medicine and Critical care (Wound Management)
23339	Plantae	Fagaceae	Quercus suber L.	alcornoque	bark	decoction	wash wounds	Simple	livestock	Cañada Real Segoviana	wound healing	Emergency medicine and Critical care (Wound Management)
18121	Plantae	Fagaceae	Quercus suber L.	alcornoque	bark	decoction	wash wounds	Simple	livestock	Cañada Real Segoviana	wound healing	Emergency medicine and Critical care (Wound Management)
5091	Plantae	Fagaceae	Quercus suber L.	alcornoque	bark	decoction	wash wounds	Simple	livestock	Cañada Real Segoviana	wound healing	Emergency medicine and Critical care (Wound Management)
5165	Plantae	Fagaceae	Quercus suber L.	alcornoque	bark	decoction	wash wounds	Simple	livestock	Cañada Real Segoviana	wound healing	Emergency medicine and Critical care (Wound Management)
4998	Plantae	Fagaceae	Quercus suber L.	alcornoque	bark	decoction	wash wounds	Simple	livestock	Cañada Real Segoviana	wound healing	Emergency medicine and Critical care (Wound Management)
178	Plantae	Fagaceae	Quercus x morisii Borzí (= Q. x mixta Vill. Ex Colm., Q. rotundifolia Lam. x Q. suber L.)	mesto	bark	decoction	apply	Simple	livestock	Cañada Real Segoviana	hernias	Musculoskeletal System
97780	Plantae	Fagaceae	Quercus x morisii Borzí (= Q. x mixta Vill. Ex Colm., Q. rotundifolia Lam. x Q. suber L.)	mesto	bark	crush the cork and mix with oil and salt	apply the poultice	Mixture 3	livestock	Cañada Real de Andalucía (de los Serranos)	inflammation	Musculoskeletal System
179	Plantae	Fagaceae	Quercus x morisii Borzí (= Q. x mixta Vill. Ex Colm., Q. rotundifolia Lam. x Q. suber L.)	mesto	bark	decoction	oral	Simple	livestock	Cañada Real Segoviana	abortion	Reproductive System
49670	Plantae	Iridaceae	Crocus sativus L.	zafrán	leaf	direct	environmental	Simple	animals and humans	Cañada Real de Andalucía (de los Serranos)	moths	Pest control
59426	Plantae	Iridaceae	Crocus sativus L.	azafrán	stigmata	direct	environmental	Simple	animals and humans	Cañada Real de Andalucía (de los Serranos)	moths	Pest control
97263	Plantae	Iridaceae	Crocus sativus L.	azafrán	flower	decoction	environmental	Simple	animals and humans	Cañada Real de La Mancha a Murcia	moths	Pest control
24	Plantae	Juglandaceae	Juglans regia L.	nogal	leaf	Boil	wash wounds	Simple	livestock	Cañada Real de la Plata	wound healing	Emergency medicine and Critical care (Wound Management)
106593	Plantae	Juglandaceae	Juglans regia L.	noguera	leaf	direct	environmental	Simple	animals and humans	Indefinite	flea	Integumentary system
106089	Plantae	Juglandaceae	Juglans regia L.	nogal	branch	direct	environmental	Simple	animals and humans	Cañada Real de Andalucía (de los Serranos)	repellants	Pest control
95082	Plantae	Lamiaceae	Ballota hirsuta Benth.	manrubio	aerial part	direct	environmental	Simple	livestock	Cañada Real de Almansa al Collado de las Salinas	lice	Integumentary system
1254	Plantae	Lamiaceae	Betonica officinalis L.	betrónica	whole plant	decoction	oral	Simple	livestock	Cañada Real de la Plata	parturition abnormal events	Reproductive System
78450	Plantae	Lamiaceae	Lavandula latifolia Medik.	espliego	aerial parts blooming	direct	environmental	Simple	livestock	Cañada Real de Andalucía (de los Serranos)	flea	Integumentary system
107517	Plantae	Lamiaceae	Lavandula latifolia Medik.	espliego	aerial parts blooming	direct	environmental	Simple	livestock	Cañada Real de Andalucía (de los Serranos)	mosquitoes	Pest control
56969	Plantae	Lamiaceae	Lavandula latifolia Medik.	espliego	aerial parts blooming	direct	environmental	Simple	animals and humans	Cañada Real de Andalucía (de los Serranos)	moths	Pest control
95033	Plantae	Lamiaceae	Lavandula latifolia Medik.	espliego	inflorescence	direct	environmental	Simple	animals and humans	Cañada Real de Almansa al Collado de las Salinas	moths	Pest control
107071	Plantae	Lamiaceae	Lavandula latifolia Medik.	espliego	whole plant	direct	environmental	Simple	animals and humans	Cañada Real de Andalucía (de los Serranos)	moths	Pest control
14	Plantae	Lamiaceae	Lavandula latifolia Medik.	espliego	whole plant	direct	environmental	Simple	animals and humans	Cañada Real Soriana Oriental	moths	Pest control
6465	Plantae	Lamiaceae	Lavandula latifolia Medik.	espliego	whole plant	direct	environmental	Simple	animals and humans	Cañada Real Soriana Oriental	moths	Pest control
5122	Plantae	Lamiaceae	Lavandula pedunculata (Mill.) Cav.	Tomillo	aerial parts blooming	direct	environmental	Simple	Equus asinus Linnaeus, 1758 x E. caballus Linnaeus, 1758	Cañada Real Segoviana	flea	Integumentary system
5146	Plantae	Lamiaceae	Lavandula pedunculata (Mill.) Cav.	Tomillo	aerial parts blooming	direct	environmental	Simple	Equus asinus Linnaeus, 1758 x E. caballus Linnaeus, 1758	Cañada Real Segoviana	flea	Integumentary system
5051	Plantae	Lamiaceae	Lavandula pedunculata (Mill.) Cav.	Tomillo	aerial parts blooming	direct	environmental	Simple	Equus asinus Linnaeus, 1758 x E. caballus Linnaeus, 1758	Cañada Real Segoviana	flea	Integumentary system
5097	Plantae	Lamiaceae	Lavandula pedunculata (Mill.) Cav.	Tomillo	aerial parts blooming	direct	environmental	Simple	Equus asinus Linnaeus, 1758 x E. caballus Linnaeus, 1758	Cañada Real Segoviana	flea	Integumentary system
5059	Plantae	Lamiaceae	Lavandula pedunculata (Mill.) Cav.	Tomillo	aerial parts blooming	direct	environmental	Simple	Equus asinus Linnaeus, 1758 x E. caballus Linnaeus, 1758	Cañada Real Segoviana	flea	Integumentary system
5047	Plantae	Lamiaceae	Lavandula pedunculata (Mill.) Cav.	Tomillo	aerial parts blooming	direct	environmental	Simple	Equus asinus Linnaeus, 1758 x E. caballus Linnaeus, 1758	Cañada Real Segoviana	flea	Integumentary system
5121	Plantae	Lamiaceae	Lavandula stoechas L.	Tomillo	aerial parts blooming	direct	environmental	Simple	Equus asinus Linnaeus, 1758 x E. caballus Linnaeus, 1758	Cañada Real Segoviana	flea	Integumentary system
5145	Plantae	Lamiaceae	Lavandula stoechas L.	Tomillo	aerial parts blooming	direct	environmental	Simple	Equus asinus Linnaeus, 1758 x E. caballus Linnaeus, 1758	Cañada Real Segoviana	flea	Integumentary system
5050	Plantae	Lamiaceae	Lavandula stoechas L.	Tomillo	aerial parts blooming	direct	environmental	Simple	Equus asinus Linnaeus, 1758 x E. caballus Linnaeus, 1758	Cañada Real Segoviana	flea	Integumentary system
5096	Plantae	Lamiaceae	Lavandula stoechas L.	Tomillo	aerial parts blooming	direct	environmental	Simple	Equus asinus Linnaeus, 1758 x E. caballus Linnaeus, 1758	Cañada Real Segoviana	flea	Integumentary system
5058	Plantae	Lamiaceae	Lavandula stoechas L.	Tomillo	aerial parts blooming	direct	environmental	Simple	Equus asinus Linnaeus, 1758 x E. caballus Linnaeus, 1758	Cañada Real Segoviana	flea	Integumentary system
5046	Plantae	Lamiaceae	Lavandula stoechas L.	Tomillo	aerial parts blooming	direct	environmental	Simple	Equus asinus Linnaeus, 1758 x E. caballus Linnaeus, 1758	Cañada Real Segoviana	flea	Integumentary system
16	Plantae	Lamiaceae	Lavandula stoechas L.	Tomillo	whole plant	direct	environmental	Simple	animals and humans	Cañada Real Soriana Oriental	moths	Pest control
6467	Plantae	Lamiaceae	Lavandula stoechas L.	Tomillo	whole plant	direct	environmental	Simple	animals and humans	Cañada Real Soriana Oriental	moths	Pest control
107365	Plantae	Lamiaceae	Marrubium vulgare L.	manrubio	whole plant	direct	environmental	Simple	Gallus gallus (Linnaeus, 1758)	Indefinite	lice	Integumentary system
97661	Plantae	Lamiaceae	Marrubium vulgare L.	manrubio	whole plant	direct	environmental	Simple	livestock	Cañada Real de Andalucía (de los Serranos)	lice	Integumentary system
48488	Plantae	Lamiaceae	Marrubium vulgare L.	manrubio	aerial parts blooming	direct	environmental	Simple	animals and humans	Cañada Real de Andalucía (de los Serranos)	lice	Integumentary system
104576	Plantae	Lamiaceae	Marrubium vulgare L.	manrubio	aerial parts blooming	direct	environmental	Simple	animals and humans	Cañada Real de Andalucía (de los Serranos)	lice	Integumentary system
49665	Plantae	Lamiaceae	Marrubium vulgare L.	manrubio	aerial parts blooming	direct	environmental	Simple	animals and humans	Cañada Real de Andalucía (de los Serranos)	lice	Integumentary system
49810	Plantae	Lamiaceae	Marrubium vulgare L.	manrubio	aerial parts blooming	direct	environmental	Simple	animals and humans	Cañada Real de Andalucía (de los Serranos)	lice	Integumentary system
104740	Plantae	Lamiaceae	Marrubium vulgare L.	manrubio	whole plant	direct	environmental	Simple	animals and humans	Cañada Real de Andalucía (de los Serranos)	lice	Integumentary system
58273	Plantae	Lamiaceae	Marrubium vulgare L.	manrubio	aerial parts blooming	direct	environmental	Simple	animals and humans	Cañada Real de Andalucía (de los Serranos)	lice	Integumentary system
105736	Plantae	Lamiaceae	Marrubium vulgare L.	manrubio	aerial part	direct	environmental	Simple	Gallus gallus (Linnaeus, 1758)	Cañada Real de Andalucía (de los Serranos)	lice	Integumentary system
96681	Plantae	Lamiaceae	Marrubium vulgare L.	manrubio	aerial part	direct	environmental	Simple	livestock	Cañada Real de Andalucía (de los Serranos)	lice	Integumentary system
1547	Plantae	Lamiaceae	Marrubium vulgare L.	mastranzo	aerial parts blooming	direct	environmental	Simple	Gallus gallus (Linnaeus, 1758)	Cañada Real de Jábaga	lice	Integumentary system
105388	Plantae	Lamiaceae	Marrubium vulgare L.	manrubio	whole plant	direct	environmental	Simple	Gallus gallus (Linnaeus, 1758)	Indefinite	lice	Integumentary system
136799	Plantae	Lamiaceae	Marrubium vulgare L.	manrubio	whole plant	direct	environmental	Simple	animals and humans	Vereda Real del Camino de Alicante	lice	Integumentary system
2241	Plantae	Lamiaceae	Mentha × rotundifolia (L.) Huds.	mastranzo	whole plant	direct	oral	Simple	animals and humans	Cañada Real de la Plata	repellants	Pest control
18900	Plantae	Lamiaceae	Mentha aquatica L.	mastranzo	whole plant	direct	environmental	Simple	Gallus gallus (Linnaeus, 1758)	Cañada Real de Jábaga	lice	Integumentary system
130430	Plantae	Lamiaceae	Mentha aquatica L. var. citrata (Ehrh.) Fresen.	no identificado	whole plant	direct	environmental	Simple	animals and humans	Cañada Real Segoviana	mosquitoes	Pest control
130431	Plantae	Lamiaceae	Mentha aquatica L. var. citrata (Ehrh.) Fresen.	no identificado	whole plant	direct	environmental	Simple	animals and humans	Cañada Real Segoviana	mosquitoes	Pest control
23384	Plantae	Lamiaceae	Mentha cervina L.	poleo	aerial part	decoction	oral	Simple	livestock	Cañada Real Segoviana	bloat in rumiants	Digestive System
23351	Plantae	Lamiaceae	Mentha cervina L.	poleo	wood	decoction	oral	Simple	livestock	Cañada Real Segoviana	bloat in rumiants	Digestive System
5070	Plantae	Lamiaceae	Mentha cervina L.	poleo	aerial parts blooming	decoction	oral	Simple	livestock	Cañada Real Segoviana	bloat in rumiants	Digestive System
5018	Plantae	Lamiaceae	Mentha cervina L.	poleo	aerial parts blooming	decoction	oral	Simple	livestock	Cañada Real Segoviana	bloat in rumiants	Digestive System
1552	Plantae	Lamiaceae	Mentha cervina L.	poleo del río	aerial part	direct	environmental	Simple	animals and humans	Cañada Real Soriana Oriental	horseflies	Integumentary system
18652	Plantae	Lamiaceae	Mentha cervina L.	poleo del río	whole plant	direct	environmental	Simple	animals and humans	Cañada Real Soriana Oriental	horseflies	Integumentary system
18185	Plantae	Lamiaceae	Mentha cervina L.	poleo amarillo	aerial part	direct	environmental	Simple	livestock	Cañada Real Segoviana	fly control	Pest control
5119	Plantae	Lamiaceae	Mentha cervina L.	poleo de los mosquitos, poleo amarillo	aerial parts blooming	direct	environmental	Simple	livestock	Cañada Real Segoviana	fly control	Pest control
5152	Plantae	Lamiaceae	Mentha cervina L.	poleo de los mosquitos	aerial parts blooming	direct	environmental	Simple	livestock	Cañada Real Segoviana	fly control	Pest control
5084	Plantae	Lamiaceae	Mentha cervina L.	poleo de los mosquitos	aerial parts blooming	direct	environmental	Simple	livestock	Cañada Real Segoviana	fly control	Pest control
5074a	Plantae	Lamiaceae	Mentha cervina L.	poleo de los mosquitos	aerial parts blooming	direct	environmental	Simple	livestock	Vereda de Fontanarejo	fly control	Pest control
1552	Plantae	Lamiaceae	Mentha cervina L.	poleo del río	aerial part	direct	environmental	Simple	livestock	Cañada Real Soriana Oriental	fly control	Pest control
18652	Plantae	Lamiaceae	Mentha cervina L.	poleo del río	whole plant	direct	environmental	Simple	livestock	Cañada Real Soriana Oriental	fly control	Pest control
3609	Plantae	Lamiaceae	Mentha cervina L.	poleo del río	aerial parts blooming	direct	environmental	Simple	livestock	Cañada Real Segoviana	fly control	Pest control
5027	Plantae	Lamiaceae	Mentha cervina L.	poleo de los mosquitos, poleo amarillo	aerial parts blooming	direct	environmental	Simple	livestock	Cañada Real Segoviana	fly control	Pest control
18185	Plantae	Lamiaceae	Mentha cervina L.	poleo amarillo	aerial part	direct	environmental	Simple	livestock	Cañada Real Segoviana	mosquitoes	Pest control
5119	Plantae	Lamiaceae	Mentha cervina L.	poleo de los mosquitos, poleo amarillo	aerial parts blooming	direct	environmental	Simple	livestock	Cañada Real Segoviana	mosquitoes	Pest control
5152	Plantae	Lamiaceae	Mentha cervina L.	poleo de los mosquitos	aerial parts blooming	direct	environmental	Simple	livestock	Cañada Real Segoviana	mosquitoes	Pest control
5084	Plantae	Lamiaceae	Mentha cervina L.	poleo de los mosquitos	aerial parts blooming	direct	environmental	Simple	livestock	Cañada Real Segoviana	mosquitoes	Pest control
5074b	Plantae	Lamiaceae	Mentha cervina L.	poleo de los mosquitos	aerial parts blooming	direct	environmental	Simple	livestock	Vereda de Fontanarejo	mosquitoes	Pest control
1552	Plantae	Lamiaceae	Mentha cervina L.	poleo del río	aerial part	direct	environmental	Simple	animals and humans	Cañada Real Soriana Oriental	mosquitoes	Pest control
18652	Plantae	Lamiaceae	Mentha cervina L.	poleo del río	whole plant	direct	environmental	Simple	animals and humans	Cañada Real Soriana Oriental	mosquitoes	Pest control
2113	Plantae	Lamiaceae	Mentha cervina L.	poleo	whole plant	direct	environmental	Simple	animals and humans	Cañada Real Soriana Oriental	mosquitoes	Pest control
2136	Plantae	Lamiaceae	Mentha cervina L.	poleo blanco	whole plant	direct	environmental	Simple	livestock	Cañada Real Soriana Oriental	mosquitoes	Pest control
25163	Plantae	Lamiaceae	Mentha cervina L.	poleo	whole plant	direct	environmental	Simple	animals and humans	Cordel del Camino de los Cortijos	mosquitoes	Pest control
78281	Plantae	Lamiaceae	Mentha cervina L.	Poleo	whole plant	direct	environmental	Simple	animals and humans	Cordel del Camino de los Cortijos	mosquitoes	Pest control
3609	Plantae	Lamiaceae	Mentha cervina L.	Poleo	aerial parts blooming	direct	environmental	Simple	animals and humans	Cañada Real Segoviana	mosquitoes	Pest control
1644	Plantae	Lamiaceae	Mentha cervina L.	poleo	aerial parts blooming	direct	environmental	Simple	animals and humans	Cañada Real de Andalucía (de los Serranos)	mosquitoes	Pest control
58766	Plantae	Lamiaceae	Mentha cervina L.	poleo	aerial parts blooming	direct	environmental	Simple	animals and humans	Cañada Real de Andalucía (de los Serranos)	mosquitoes	Pest control
5027	Plantae	Lamiaceae	Mentha cervina L.	poleo de los mosquitos, poleo amarillo	aerial parts blooming	direct	environmental	Simple	livestock	Cañada Real Segoviana	mosquitoes	Pest control
19734	Plantae	Lamiaceae	Mentha cervina L.	poledos	whole plant	direct	environmental	Simple	animals and humans	Cañada Real Segoviana	repellants	Pest control
18149	Plantae	Lamiaceae	Mentha cervina L.	poleo	aerial part	direct	environmental	Simple	animals and humans	Cañada Real Segoviana	repellants	Pest control
25118	Plantae	Lamiaceae	Mentha cervina L.	poleo	whole plant	direct	environmental	Simple	animals and humans	Cordel del Camino de los Cortijos	repellants	Pest control
41423	Plantae	Lamiaceae	Mentha longifolia (L.) L.	mastranzo	aerial parts blooming	direct	environmental	Simple	animals and humans	Cañada Real Conquense	flea	Integumentary system
5140	Plantae	Lamiaceae	Mentha pulegium L.	Poleo	aerial part	decoction	oral	Simple	Bos taurus Linnaeus, 1758 (cow)	Cañada Real Segoviana	bloat in rumiants	Digestive System
5129	Plantae	Lamiaceae	Mentha pulegium L.	Poleo	aerial part	decoction	oral	Simple	Bos taurus Linnaeus, 1758 (cow)	Vereda de Navas de Estena	bloat in rumiants	Digestive System
2037	Plantae	Lamiaceae	Mentha pulegium L.	poleo	whole plant	direct	environmental	Simple	livestock	Cañada Real Segoviana	flea	Integumentary system
5083	Plantae	Lamiaceae	Mentha pulegium L.	Poleo, poleo de flor menuda, poleo silvestre	aerial parts blooming	direct	environmental	Simple	livestock	Cañada Real Segoviana	fly control	Pest control
5044	Plantae	Lamiaceae	Mentha pulegium L.	Poleo, poleo de flor menuda, poleo silvestre	aerial parts blooming	direct	environmental	Simple	livestock	Cañada Real Segoviana	fly control	Pest control
3607	Plantae	Lamiaceae	Mentha pulegium L.	0	aerial parts blooming	direct	environmental	Simple	livestock	Cañada Real Segoviana	fly control	Pest control
5085	Plantae	Lamiaceae	Mentha pulegium L.	Poleo, poleo de flor menuda, poleo silvestre	aerial parts blooming	direct	environmental	Simple	livestock	Cañada Real Galiana	fly control	Pest control
1210	Plantae	Lamiaceae	Mentha pulegium L.	poleo	aerial part	direct	environmental	Simple	livestock	Cañada Real Segoviana	mosquitoes	Pest control
17427	Plantae	Lamiaceae	Mentha pulegium L.	poleo	whole plant	direct	environmental	Simple	livestock	Cañada Real Segoviana	mosquitoes	Pest control
1456	Plantae	Lamiaceae	Mentha pulegium L.	poleo	aerial part	infusion	oral	Simple	animals and humans	Cañada Real Segoviana	mosquitoes	Pest control
1456	Plantae	Lamiaceae	Mentha pulegium L.	poleo	whole plant	direct	environmental	Simple	animals and humans	Cañada Real Segoviana	mosquitoes	Pest control
1475	Plantae	Lamiaceae	Mentha pulegium L.	poleo	aerial part	direct	environmental	Simple	animals and humans	Cañada Real Segoviana	mosquitoes	Pest control
18344	Plantae	Lamiaceae	Mentha pulegium L.	poleo	whole plant	direct	environmental	Simple	animals and humans	Cañada Real Segoviana	mosquitoes	Pest control
5044	Plantae	Lamiaceae	Mentha pulegium L.	Poleo, poleo de flor menuda, poleo silvestre	aerial parts blooming	direct	environmental	Simple	livestock	Cañada Real Segoviana	mosquitoes	Pest control
130648	Plantae	Lamiaceae	Mentha pulegium L.	poleo	whole plant	direct	environmental	Simple	animals and humans	Cañada Real Segoviana	mosquitoes	Pest control
3607	Plantae	Lamiaceae	Mentha pulegium L.	poleo	aerial parts blooming	direct	environmental	Simple	animals and humans	Cañada Real Segoviana	mosquitoes	Pest control
25255	Plantae	Lamiaceae	Mentha pulegium L.	poleo	whole plant	direct	environmental	Simple	livestock	Cañada Real Galiana	mosquitoes	Pest control
44419	Plantae	Lamiaceae	Mentha pulegium L.	poleo	aerial parts blooming	direct	environmental	Simple	animals and humans	Cañada Real Galiana	mosquitoes	Pest control
5085	Plantae	Lamiaceae	Mentha pulegium L.	Poleo, poleo de flor menuda, poleo silvestre	aerial parts blooming	direct	environmental	Simple	animals and humans	Cañada Real Galiana	mosquitoes	Pest control
23286	Plantae	Lamiaceae	Mentha pulegium L.	poleo	aerial parts blooming	direct	environmental	Simple	animals and humans	Cañada Real Galiana	repellants	Pest control
23426	Plantae	Lamiaceae	Mentha pulegium L.	poleo	aerial parts blooming	direct	environmental	Simple	animals and humans	Cañada Real Galiana	repellants	Pest control
1578	Plantae	Lamiaceae	Mentha suaveolens Ehrh.	mastranzos	aerial part	direct	environmental	Simple	Gallus gallus (Linnaeus, 1758)	Cordel de El Pedernoso a Las Mesas	flea	Integumentary system
18978	Plantae	Lamiaceae	Mentha suaveolens Ehrh.	mastranzos	aerial part	direct	environmental	Simple	Gallus gallus (Linnaeus, 1758)	Cordel de El Pedernoso a Las Mesas	lice	Integumentary system
1546	Plantae	Lamiaceae	Mentha suaveolens Ehrh.	mastranzo	whole plant	direct	environmental	Simple	Gallus gallus (Linnaeus, 1758)	Cañada Real de Jábaga	lice	Integumentary system
3608	Plantae	Lamiaceae	Mentha suaveolens Ehrh.	mastranzo	aerial parts blooming	direct	environmental	Simple	livestock	Cañada Real Segoviana	fly control	Pest control
1393	Plantae	Lamiaceae	Mentha suaveolens Ehrh.	mastranzo	aerial part	direct	environmental	Simple	Gallus gallus (Linnaeus, 1758)	Cañada Real de la Plata	mosquitoes	Pest control
17948	Plantae	Lamiaceae	Mentha suaveolens Ehrh.	mastranzo	whole plant	direct	environmental	Simple	livestock	Cañada Real de la Plata	mosquitoes	Pest control
130433	Plantae	Lamiaceae	Mentha suaveolens Ehrh.	mastranzo	whole plant	direct	environmental	Simple	animals and humans	Cañada Real Segoviana	mosquitoes	Pest control
3608	Plantae	Lamiaceae	Mentha suaveolens Ehrh.	mastranzo	aerial parts blooming	direct	environmental	Simple	animals and humans	Cañada Real Segoviana	mosquitoes	Pest control
264	Plantae	Lamiaceae	Mentha suaveolens Ehrh.	mastranzo	aerial part	direct	environmental	Simple	animals and humans	Cañada Real de la Plata	repellants	Pest control
21149	Plantae	Lamiaceae	Mentha spicata L.	hierbabuena	whole plant	direct	environmental	Simple	Gallus gallus (Linnaeus, 1758)	Cañada del Carrerón	lice	Integumentary system
5116	Plantae	Lamiaceae	Ocimum basilicum L.	albahaca	aerial parts blooming	direct	environmental	Simple	livestock	Cañada Real Segoviana	fly control	Pest control
5148	Plantae	Lamiaceae	Ocimum basilicum L.	albahaca	aerial parts blooming	direct	environmental	Simple	livestock	Cañada Real Segoviana	fly control	Pest control
5132	Plantae	Lamiaceae	Ocimum basilicum L.	albahaca	aerial parts blooming	direct	environmental	Simple	livestock	Vereda de Navas de Estena	fly control	Pest control
5167	Plantae	Lamiaceae	Ocimum basilicum L.	albahaca	aerial parts blooming	direct	environmental	Simple	livestock	Vereda de Navas de Estena	fly control	Pest control
5024	Plantae	Lamiaceae	Ocimum basilicum L.	albahaca	aerial parts blooming	direct	environmental	Simple	livestock	Cañada Real Segoviana	fly control	Pest control
5116	Plantae	Lamiaceae	Ocimum basilicum L.	albahaca	aerial parts blooming	direct	environmental	Simple	livestock	Cañada Real Segoviana	mosquitoes	Pest control
5148	Plantae	Lamiaceae	Ocimum basilicum L.	albahaca	aerial parts blooming	direct	environmental	Simple	livestock	Cañada Real Segoviana	mosquitoes	Pest control
5132	Plantae	Lamiaceae	Ocimum basilicum L.	albahaca	aerial parts blooming	direct	environmental	Simple	livestock	Vereda de Navas de Estena	mosquitoes	Pest control
5167	Plantae	Lamiaceae	Ocimum basilicum L.	albahaca	aerial parts blooming	direct	environmental	Simple	livestock	Vereda de Navas de Estena	mosquitoes	Pest control
5024	Plantae	Lamiaceae	Ocimum basilicum L.	albahaca	aerial parts blooming	direct	environmental	Simple	livestock	Cañada Real Segoviana	mosquitoes	Pest control
23559	Plantae	Lamiaceae	Ocimum basilicum L.	albahaca	whole plant	direct	environmental	Simple	animals and humans	Cañada Real Segoviana	mosquitoes	Pest control
3600	Plantae	Lamiaceae	Ocimum basilicum L.	albahaca	leaf	direct	environmental	Simple	animals and humans	Cañada Real Segoviana	repellants	Pest control
5117	Plantae	Lamiaceae	Ocimum minimum L.	albahaca	aerial parts blooming	direct	environmental	Simple	livestock	Cañada Real Segoviana	fly control	Pest control
5149	Plantae	Lamiaceae	Ocimum minimum L.	albahaca	aerial parts blooming	direct	environmental	Simple	livestock	Cañada Real Segoviana	fly control	Pest control
5133a	Plantae	Lamiaceae	Ocimum minimum L.	albahaca	aerial parts blooming	direct	environmental	Simple	livestock	Vereda de Navas de Estena	fly control	Pest control
5168a	Plantae	Lamiaceae	Ocimum minimum L.	albahaca	aerial parts blooming	direct	environmental	Simple	livestock	Vereda de Navas de Estena	fly control	Pest control
5025	Plantae	Lamiaceae	Ocimum minimum L.	albahaca	aerial parts blooming	direct	environmental	Simple	livestock	Cañada Real Segoviana	fly control	Pest control
5117	Plantae	Lamiaceae	Ocimum minimum L.	albahaca	aerial parts blooming	direct	environmental	Simple	livestock	Cañada Real Segoviana	mosquitoes	Pest control
5149	Plantae	Lamiaceae	Ocimum minimum L.	albahaca	aerial parts blooming	direct	environmental	Simple	livestock	Cañada Real Segoviana	mosquitoes	Pest control
5133b	Plantae	Lamiaceae	Ocimum minimum L.	albahaca	aerial parts blooming	direct	environmental	Simple	livestock	Vereda de Navas de Estena	mosquitoes	Pest control
5168b	Plantae	Lamiaceae	Ocimum minimum L.	albahaca	aerial parts blooming	direct	environmental	Simple	livestock	Vereda de Navas de Estena	mosquitoes	Pest control
5025	Plantae	Lamiaceae	Ocimum minimum L.	albahaca	aerial parts blooming	direct	environmental	Simple	livestock	Cañada Real Segoviana	mosquitoes	Pest control
5073a	Plantae	Lamiaceae	Rosmarinus officinalis L.	romero	aerial part	decoction	oral	Simple	Bos taurus Linnaeus, 1758 (cow)	Vereda de Fontanarejo	bloat in rumiants	Digestive System
5073b	Plantae	Lamiaceae	Rosmarinus officinalis L.	romero	aerial part	decoction	oral	Simple	Sus domesticus Erxleben, 1777	Vereda de Fontanarejo	bloat in rumiants	Digestive System
5130	Plantae	Lamiaceae	Rosmarinus officinalis L.	romero	aerial part	decoction	oral	Simple	Sus domesticus Erxleben, 1777	Vereda de Navas de Estena	bloat in rumiants	Digestive System
5072	Plantae	Lamiaceae	Rosmarinus officinalis L.	romero	aerial part	decoction	oral	Simple	Bos taurus Linnaeus, 1758 (cow)	Cañada Real Segoviana	bloat in rumiants	Digestive System
5072	Plantae	Lamiaceae	Rosmarinus officinalis L.	romero	aerial part	decoction	oral	Simple	Sus domesticus Erxleben, 1777	Cañada Real Segoviana	bloat in rumiants	Digestive System
204a	Plantae	Lamiaceae	Rosmarinus officinalis L.	romero	whole plant	rockrose and rosemary decoction	wash wounds	Mixture 2	Equus asinus Linnaeus, 1758 x E. caballus Linnaeus, 1758	Cañada Real Galiana	hoof care	Emergency medicine and Critical care (Wound Management)
204b	Plantae	Lamiaceae	Rosmarinus officinalis L.	romero	whole plant	rockrose and rosemary decoction	wash wounds	Mixture 2	Equus asinus Linnaeus, 1758	Cañada Real Galiana	hoof care	Emergency medicine and Critical care (Wound Management)
1429	Plantae	Lamiaceae	Rosmarinus officinalis L.	romero	aerial parts blooming	decoction	wash wounds	Simple	livestock	Cañada Real Segoviana	wound healing	Emergency medicine and Critical care (Wound Management)
18217	Plantae	Lamiaceae	Rosmarinus officinalis L.	romero	whole plant	rockrose and rosemary decoction	wash wounds	Mixture 2	livestock	Cañada Real Segoviana	wound healing	Emergency medicine and Critical care (Wound Management)
23250	Plantae	Lamiaceae	Rosmarinus officinalis L.	romero	aerial parts blooming	mix rosemary with rockrose and chaparro tanning and bring to a boil	apply on wounds	Mixture 3	livestock	Cañada Real Segoviana	wound healing	Emergency medicine and Critical care (Wound Management)
5102	Plantae	Lamiaceae	Rosmarinus officinalis L.	romero	aerial parts blooming	mix rosemary with rockrose and chaparro tanning and bring to a boil	apply on wounds	Mixture 3	livestock	Cañada Real Segoviana	wound healing	Emergency medicine and Critical care (Wound Management)
5137	Plantae	Lamiaceae	Rosmarinus officinalis L.	romero	aerial parts blooming	mix rosemary with rockrose and chaparro tanning and bring to a boil	apply on wounds	Mixture 3	livestock	Cañada Real Segoviana	wound healing	Emergency medicine and Critical care (Wound Management)
169	Plantae	Lamiaceae	Rosmarinus officinalis L.	romero	whole plant	rockrose and rosemary decoction	wash wounds	Mixture 2	livestock	Cañada Real Soriana Oriental	wound healing	Emergency medicine and Critical care (Wound Management)
24083	Plantae	Lamiaceae	Rosmarinus officinalis L.	romero	aerial part	decoction	wash wounds	Simple	livestock	Cañada Real Soriana Oriental	wound healing	Emergency medicine and Critical care (Wound Management)
17893	Plantae	Lamiaceae	Rosmarinus officinalis L.	romero	aerial parts blooming	decoction	wash wounds	Simple	livestock	Indefinite	wound healing	Emergency medicine and Critical care (Wound Management)
2106	Plantae	Lamiaceae	Rosmarinus officinalis L.	romero	whole plant	rockrose and rosemary decoction	apply on wounds	Mixture 2	livestock	Cañada Real Soriana Oriental	wound healing	Emergency medicine and Critical care (Wound Management)
2108	Plantae	Lamiaceae	Rosmarinus officinalis L.	romero	whole plant	mix lard with a decoction of rockrose and rosemary	apply on wounds	Mixture 3	livestock	Cañada Real Soriana Oriental	wound healing	Emergency medicine and Critical care (Wound Management)
1274	Plantae	Lamiaceae	Rosmarinus officinalis L.	romero	aerial parts blooming	mix rosemary with rockrose and chaparro tanning and bring to a boil	wash wounds	Mixture 3	Ovis aries Linnaeus, 1758 (lamb)	Cañada Real Segoviana	wound healing	Emergency medicine and Critical care (Wound Management)
44354	Plantae	Lamiaceae	Rosmarinus officinalis L.	romero	bud	mix rosemary with rockrose and chaparro tanning and bring to a boil	wash wounds	Mixture 3	Ovis aries Linnaeus, 1758 (lamb)	Cañada Real Segoviana	wound healing	Emergency medicine and Critical care (Wound Management)
23375	Plantae	Lamiaceae	Rosmarinus officinalis L.	romero	aerial part	decoction	oral	Simple	Sus domesticus Erxleben, 1777	Cañada Real Segoviana	wound healing	Emergency medicine and Critical care (Wound Management)
78204	Plantae	Lamiaceae	Rosmarinus officinalis L.	romero	aerial part	mix rosemary with rockrose and chaparro tanning and bring to a boil	wash wounds	Mixture 3	Ovis aries Linnaeus, 1758 (lamb)	Cañada Real Segoviana	wound healing	Emergency medicine and Critical care (Wound Management)
25211	Plantae	Lamiaceae	Rosmarinus officinalis L.	romero	aerial parts blooming	mix lard with a decoction of rockrose and rosemary	apply on wounds	Mixture 3	animals and humans	Cañada Real de la Plata	wound healing	Emergency medicine and Critical care (Wound Management)
5	Plantae	Lamiaceae	Rosmarinus officinalis L.	romero	whole plant	rockrose and rosemary decoction	wash wounds	Mixture 2	livestock	Cañada Real de la Plata	wound healing	Emergency medicine and Critical care (Wound Management)
24680	Plantae	Lamiaceae	Rosmarinus officinalis L.	romero	aerial part	decoction	wash wounds	Simple	livestock	Cañada Real de la Plata	wound healing	Emergency medicine and Critical care (Wound Management)
13906	Plantae	Lamiaceae	Rosmarinus officinalis L.	romero	whole plant	mix rosemary with rockrose and chaparro tanning and bring to a boil	wash wounds	Mixture 3	livestock	Cañada Real Segoviana	wound healing	Emergency medicine and Critical care (Wound Management)
5127	Plantae	Lamiaceae	Rosmarinus officinalis L.	romero	aerial parts blooming	decoction	wash wounds	Simple	livestock	Cañada Real Galiana	wound healing	Emergency medicine and Critical care (Wound Management)
23292	Plantae	Lamiaceae	Rosmarinus officinalis L.	romero	aerial part	mix rosemary with rockrose and chaparro tanning and bring to a boil	apply on wounds	Mixture 3	livestock	Cañada Real Galiana	wound healing	Emergency medicine and Critical care (Wound Management)
1867	Plantae	Lamiaceae	Rosmarinus officinalis L.	romero	whole plant	burn	smoke	Simple	Apis mellifera Linnaeus, 1758	Cañada Real Segoviana	honey bee infections (diseases of bees)	Generalized Conditions
18018	Plantae	Lamiaceae	Rosmarinus officinalis L.	romero	bark	burn	environmental	Simple	Apis mellifera Linnaeus, 1758	Cañada Real Segoviana	honey bee infections (diseases of bees)	Generalized Conditions
5004	Plantae	Lamiaceae	Rosmarinus officinalis L.	romero	aerial part	burn	environmental	Simple	Apis mellifera Linnaeus, 1758	Cañada Real Segoviana	honey bee infections (diseases of bees)	Generalized Conditions
23356	Plantae	Lamiaceae	Rosmarinus officinalis L.	romero	bark	burn	environmental	Simple	Apis mellifera Linnaeus, 1758	Cañada Real Segoviana	honey bee infections (diseases of bees)	Generalized Conditions
13649	Plantae	Lamiaceae	Rosmarinus officinalis L.	romero	whole plant	bundles of rosemary are tied with torvisco bark and burned	smoke	Mixture 2	Apis mellifera Linnaeus, 1758	Cañada Real Segoviana	honey bee infections (diseases of bees)	Generalized Conditions
23442	Plantae	Lamiaceae	Rosmarinus officinalis L.	romero	aerial parts blooming	burn	environmental	Simple	Apis mellifera Linnaeus, 1758	Cañada Real Galiana	honey bee infections (diseases of bees)	Generalized Conditions
2099	Plantae	Lamiaceae	Rosmarinus officinalis L.	romero	whole plant	rockrose and rosemary decoction	apply on wounds	Mixture 2	Capra hircus Linnaeus, 1758	Cañada Real Soriana Oriental	wolf bite (rabies transmission)	Generalized Conditions
2061	Plantae	Lamiaceae	Rosmarinus officinalis L.	romero	whole plant	rockrose and rosemary decoction	apply on wounds	Mixture 2	Ovis aries Linnaeus, 1758	Cañada Real Soriana Oriental	Interdigital Dermatitis in Sheep caused by Dichelobacter nodosus	Integumentary system
82	Plantae	Lamiaceae	Rosmarinus officinalis L.	romero	whole plant	rosemary and rockrose mix	tie	Mixture 2	Capra hircus Linnaeus, 1758	Cañada Real de la Plata	fractures	Musculoskeletal System
5093	Plantae	Lamiaceae	Rosmarinus officinalis L.	romero	aerial part	burn	environmental	Simple	Apis mellifera Linnaeus, 1758	Cañada Real Segoviana	disinfectant	Pest control
5020	Plantae	Lamiaceae	Rosmarinus officinalis L.	romero	aerial part	burn	environmental	Simple	Apis mellifera Linnaeus, 1758	Cañada Real Segoviana	disinfectant	Pest control
5087	Plantae	Lamiaceae	Rosmarinus officinalis L.	romero	aerial part	burn	environmental	Simple	Apis mellifera Linnaeus, 1758	Cañada Real Galiana	disinfectant	Pest control
5010	Plantae	Lamiaceae	Rosmarinus officinalis L.	romero	aerial part	burn	environmental	Simple	Apis mellifera Linnaeus, 1758	Cañada Real Galiana	disinfectant	Pest control
23420	Plantae	Lamiaceae	Rosmarinus officinalis L.	romero	aerial parts blooming	burn	smoke	Simple	Apis mellifera Linnaeus, 1758	Cañada Real Galiana	disinfectant	Pest control
5029	Plantae	Lamiaceae	Rosmarinus officinalis L.	romero	aerial part	burn	environmental	Simple	Apis mellifera Linnaeus, 1758	Cañada Real Segoviana	disinfectant	Pest control
23310	Plantae	Lamiaceae	Rosmarinus officinalis L.	romero	aerial part	direct	environmental	Simple	animals and humans	Cañada Real Segoviana	repellants	Pest control
212	Plantae	Lamiaceae	Rosmarinus officinalis L.	romero	aerial parts blooming	direct	oral	Simple	Capra hircus Linnaeus, 1758	Cañada Real Galiana	feeding and nutritional management of dairy cattle	Reproductive System
18033d	Plantae	Lamiaceae	Rosmarinus officinalis L.	romero	whole plant	make a water filter with it	environmental	Simple	animals and humans	Cañada Real Segoviana	urine retention	Urinary System
104681	Plantae	Lamiaceae	Salvia officinalis subsp. lavandulifolia (Vahl) Gams	marisielva	aerial parts blooming	rabogato and marisielva decoction	wash wounds	Mixture 2	livestock	Cañada Real de Andalucía (de los Serranos)	wound healing	Emergency medicine and Critical care (Wound Management)
137695d	Plantae	Lamiaceae	Satureja intricata Lange	ajedrea	aerial part	brine with lactobacilli where they keep the olives	oral	Mixture 5	Ovis aries Linnaeus, 1758	Cañada Real de (Andalucía a Valencia)	rumination (alterations)	Digestive System
97227	Plantae	Lamiaceae	Sideritis bourgeana Boiss. & Reuter	cañamillo	aerial parts blooming	decoction	wash wounds	Simple	livestock	Cañada Real de La Mancha a Murcia	wound healing	Emergency medicine and Critical care (Wound Management)
59403	Plantae	Lamiaceae	Sideritis hirsuta L.	rabogato	aerial parts blooming	decoction	wash wounds	Simple	livestock	Cañada Real de Andalucía (de los Serranos)	wound healing	Emergency medicine and Critical care (Wound Management)
107332	Plantae	Lamiaceae	Sideritis tragoriganum Lag. subsp. mugronensis (Borja) Obón & Rivera	rabogato	whole plant	decoction	apply	Simple	livestock	Indefinite	stomatitis	Digestive System
105140	Plantae	Lamiaceae	Sideritis tragoriganum Lag. subsp. mugronensis (Borja) Obón & Rivera	rabogato	aerial parts blooming	decoction	apply	Simple	livestock	Cañada Real de Andalucía (de los Serranos)	hoof care	Emergency medicine and Critical care (Wound Management)
104670	Plantae	Lamiaceae	Sideritis tragoriganum Lag. subsp. mugronensis (Borja) Obón & Rivera	rabogato	whole plant	decoction	wash wounds	Simple	livestock	Cañada Real de Andalucía (de los Serranos)	wound healing	Emergency medicine and Critical care (Wound Management)
104681	Plantae	Lamiaceae	Sideritis tragoriganum Lag. subsp. mugronensis (Borja) Obón & Rivera	rabogato	aerial parts blooming	rabogato and marisielva decoction	wash wounds	Mixture 2	livestock	Cañada Real de Andalucía (de los Serranos)	wound healing	Emergency medicine and Critical care (Wound Management)
57028	Plantae	Lamiaceae	Sideritis tragoriganum Lag. subsp. mugronensis (Borja) Obón & Rivera	rabogato	aerial parts blooming	infusion	wash wounds	Simple	livestock	Cañada Real de Andalucía (de los Serranos)	wound healing	Emergency medicine and Critical care (Wound Management)
105788	Plantae	Lamiaceae	Sideritis tragoriganum Lag. subsp. mugronensis (Borja) Obón & Rivera	rabogato	whole plant	decoction	wash wounds	Simple	livestock	Cañada Real de Andalucía (de los Serranos)	wound healing	Emergency medicine and Critical care (Wound Management)
136732	Plantae	Lamiaceae	Sideritis tragoriganum Lag. subsp. mugronensis (Borja) Obón & Rivera	rabogato	whole plant	decoction	wash wounds	Simple	livestock	Vereda Real del Camino de Alicante	wound healing	Emergency medicine and Critical care (Wound Management)
104421	Plantae	Lamiaceae	Sideritis tragoriganum Lag. subsp. mugronensis (Borja) Obón & Rivera	rabogato	aerial parts blooming	decoction	apply	Simple	livestock	Cañada Real de Andalucía (de los Serranos)	inflammation	Musculoskeletal System
58268	Plantae	Lamiaceae	Sideritis tragoriganum Lag. subsp. mugronensis (Borja) Obón & Rivera	rabogato	aerial parts blooming	decoction	apply	Simple	livestock	Cañada Real de Andalucía (de los Serranos)	painful legs	Musculoskeletal System
105789	Plantae	Lamiaceae	Sideritis tragoriganum Lag. subsp. mugronensis (Borja) Obón & Rivera	rabogato	whole plant	decoction	inhalation	Simple	Equus asinus Linnaeus, 1758	Cañada Real de Andalucía (de los Serranos)	pharyngitis	Respiratory System
107238	Plantae	Lamiaceae	Sideritis tragoriganum Lag. subsp. tragoriganum	rabogato	aerial part	decoction	wash wounds	Simple	livestock	Cañada Real de Andalucía (de los Serranos)	wound healing	Emergency medicine and Critical care (Wound Management)
23244	Plantae	Lamiaceae	Thymus mastichina (L.) L. subsp. mastichina	almoraduz	aerial parts blooming	infusion	oral	Simple	livestock	Cañada Real Segoviana	enteropathies	Digestive System
20081	Plantae	Lamiaceae	Thymus mastichina (L.) L. subsp. mastichina	mejorana	aerial parts blooming	decoction	tie to the paw	Simple	Capra hircus Linnaeus, 1758	Cañada Real Conquense	fractures	Musculoskeletal System
49812	Plantae	Lamiaceae	Thymus mastichina (L.) L. subsp. mastichina	mejorana	aerial parts blooming	direct	environmental	Simple	livestock	Cañada Real de Andalucía (de los Serranos)	fly control	Pest control
135173	Plantae	Lamiaceae	Thymus mastichina (L.) L. subsp. mastichina	mejorana	aerial parts blooming	direct	environmental	Simple	livestock	Cañada Real de Andalucía (de los Serranos)	fly control	Pest control
23243	Plantae	Lamiaceae	Thymus mastichina (L.) L. subsp. mastichina	almoraduz	aerial parts blooming	direct	environmental	Simple	livestock	Cañada Real Segoviana	grain weevils control	Pest control
5118	Plantae	Lamiaceae	Thymus mastichina (L.) L. subsp. mastichina	almoraduz	aerial parts blooming	direct	environmental	Simple	livestock	Cañada Real Segoviana	grain weevils control	Pest control
5150	Plantae	Lamiaceae	Thymus mastichina (L.) L. subsp. mastichina	almoraduz	aerial parts blooming	direct	environmental	Simple	livestock	Cañada Real Segoviana	grain weevils control	Pest control
23358	Plantae	Lamiaceae	Thymus mastichina (L.) L. subsp. mastichina	almoradux	aerial parts blooming	direct	environmental	Simple	livestock	Cañada Real Segoviana	grain weevils control	Pest control
5016	Plantae	Lamiaceae	Thymus mastichina (L.) L. subsp. mastichina	almoraduz	aerial parts blooming	direct	environmental	Simple	livestock	Cañada Real Segoviana	grain weevils control	Pest control
5031	Plantae	Lamiaceae	Thymus mastichina (L.) L. subsp. mastichina	almoraduz	aerial parts blooming	direct	environmental	Simple	livestock	Cañada Real Segoviana	grain weevils control	Pest control
104610	Plantae	Lamiaceae	Thymus vulgaris L.	tomillo	aerial parts blooming	direct	environmental	Simple	animals and humans	Cañada Real de Andalucía (de los Serranos)	moths	Pest control
5078	Plantae	Lauraceae	Laurus nobilis L.	laurel	leaf	decoction	inhalation	Simple	livestock	Indefinite	infection (indefinite)	Generalized conditions
62074	Plantae	Lauraceae	Laurus nobilis L.	laurel	leaf	direct	environmental	Simple	livestock	Cañada Real de Andalucía (de los Serranos)	grain weevils control	Pest control
49669	Plantae	Lauraceae	Laurus nobilis L.	laurel	leaf	direct	environmental	Simple	animals and humans	Cañada Real de Andalucía (de los Serranos)	moths	Pest control
59425	Plantae	Lauraceae	Laurus nobilis L.	laurel	leaf	direct	environmental	Simple	animals and humans	Cañada Real de Andalucía (de los Serranos)	moths	Pest control
104486	Plantae	Lauraceae	Laurus nobilis L.	laurel	leaf	direct	environmental	Simple	animals and humans	Indefinite	moths	Pest control
97662	Plantae	Lauraceae	Laurus nobilis L.	laurel	leaf	direct	environmental	Simple	animals and humans	Cañada Real de Andalucía (de los Serranos)	moths	Pest control
96989	Plantae	Lauraceae	Laurus nobilis L.	laurel	branch	direct	environmental	Simple	animals and humans	Indefinite	moths	Pest control
23231	Plantae	Lauraceae	Laurus nobilis L.	laurel	leaf	fry onion, bay leaf and scorpion in olive oil	oral	Mixture 4	livestock	Cañada Real Segoviana	urine retention	Urinary System
5115	Plantae	Lauraceae	Laurus nobilis L.	olivo	leaf	fry onion, bay leaf and scorpion in olive oil	oral	Mixture 4	livestock	Cañada Real Segoviana	urine retention	Urinary System
70483	Plantae	Linaceae	Linum usitatissimum L.	lino	aerial parts blooming	direct	oral	Simple	Ovis aries Linnaeus, 1758	Indefinite	plants poisonous to animals	Toxicology (Poisonous plants)
23223	Plantae	Malvaceae	Malva parviflora L.	malvas	aerial parts blooming	poultice of crushed mallow and pork fat	apply the poultice	Mixture 2	livestock	Cañada Real Segoviana	disorders of the hoof	Emergency medicine and Critical care (Wound Management)
5110	Plantae	Malvaceae	Malva parviflora L.	malvas	aerial parts blooming	poultice of crushed mallow and pork fat	apply the poultice	Mixture 2	livestock	Cañada Real Segoviana	disorders of the hoof	Emergency medicine and Critical care (Wound Management)
23491	Plantae	Malvaceae	Malva parviflora L.	malva	aerial parts blooming	poultice of crushed mallow and pork fat	apply the poultice	Mixture 2	livestock	Cañada Real Segoviana	disorders of the hoof	Emergency medicine and Critical care (Wound Management)
5160	Plantae	Malvaceae	Malva parviflora L.	malvas	aerial parts blooming	poultice of crushed mallow and pork fat	apply the poultice	Mixture 2	livestock	Cañada Real Segoviana	disorders of the hoof	Emergency medicine and Critical care (Wound Management)
23343	Plantae	Malvaceae	Malva parviflora L.	malva	aerial parts blooming	Decoction and poultice	apply	Simple	livestock	Cañada Real Segoviana	inflammation	Musculoskeletal System
97857	Plantae	Malvaceae	Malva sylvestris L.	malva	flower	decoction of mallow, chamomile and incense flower	oral	Mixture 3	Equus asinus Linnaeus, 1758 x E. caballus Linnaeus, 1758	Cañada Real de Andalucía (de los Serranos)	bloat in rumiants	Digestive System
23223	Plantae	Malvaceae	Malva sylvestris L.	malvas	aerial parts blooming	poultice of crushed mallow and pork fat	apply the poultice	Mixture 2	livestock	Cañada Real Segoviana	disorders of the hoof	Emergency medicine and Critical care (Wound Management)
5109	Plantae	Malvaceae	Malva sylvestris L.	malvas	aerial parts blooming	poultice of crushed mallow and pork fat	apply the poultice	Mixture 2	livestock	Cañada Real Segoviana	disorders of the hoof	Emergency medicine and Critical care (Wound Management)
5111	Plantae	Malvaceae	Malva sylvestris L.	malvas	aerial parts blooming	poultice of crushed mallow and pork fat	apply the poultice	Mixture 2	livestock	Cañada Real Segoviana	disorders of the hoof	Emergency medicine and Critical care (Wound Management)
1703	Plantae	Malvaceae	Malva sylvestris L.	malvas	whole plant	poultice of crushed mallow and pork fat	apply	Mixture 2	livestock	Cañada Real Segoviana	disorders of the hoof	Emergency medicine and Critical care (Wound Management)
19680	Plantae	Malvaceae	Malva sylvestris L.	malvas	aerial parts blooming	poultice of crushed mallow and pork fat	apply the poultice	Mixture 2	livestock	Cañada Real Segoviana	disorders of the hoof	Emergency medicine and Critical care (Wound Management)
5066a	Plantae	Malvaceae	Malva sylvestris L.	malvas	aerial parts blooming	poultice of crushed mallow and pork fat	apply the poultice	Mixture 2	livestock	Cañada Real Segoviana	disorders of the hoof	Emergency medicine and Critical care (Wound Management)
23490	Plantae	Malvaceae	Malva sylvestris L.	malva	aerial parts blooming	poultice of crushed mallow and pork fat	apply the poultice	Mixture 2	livestock	Cañada Real Segoviana	disorders of the hoof	Emergency medicine and Critical care (Wound Management)
5159	Plantae	Malvaceae	Malva sylvestris L.	malvas	aerial parts blooming	poultice of crushed mallow and pork fat	apply the poultice	Mixture 2	livestock	Cañada Real Segoviana	disorders of the hoof	Emergency medicine and Critical care (Wound Management)
3868	Plantae	Malvaceae	Malva sylvestris L.	malvas	whole plant	Decoction and poultice	apply	Simple	livestock	Cañada Real Segoviana	disorders of the hoof	Emergency medicine and Critical care (Wound Management)
23342	Plantae	Malvaceae	Malva sylvestris L.	malva	aerial parts blooming	Decoction and poultice	apply	Simple	livestock	Cañada Real Segoviana	bruises (indefinite)	Musculoskeletal System
19740b	Plantae	Malvaceae	Malva sylvestris L.	malvas	aerial parts blooming	decoction	apply	Simple	livestock	Cañada Real Segoviana	disorders of the hoof	Musculoskeletal System
5094	Plantae	Malvaceae	Malva sylvestris L.	malvas	aerial parts blooming	Decoction and poultice	apply	Simple	livestock	Cañada Real Segoviana	inflammation	Musculoskeletal System
5065	Plantae	Malvaceae	Malva sylvestris L.	malvas	aerial parts blooming	Decoction and poultice	apply	Simple	livestock	Cañada Real Segoviana	inflammation	Musculoskeletal System
13912	Plantae	Malvaceae	Malva sylvestris L.	malvas	whole plant	Decoction and poultice	apply	Simple	livestock	Cañada Real Segoviana	inflammation	Musculoskeletal System
19740a	Plantae	Malvaceae	Malva sylvestris L.	malvas	aerial parts blooming	decoction	apply	Simple	livestock	Cañada Real Segoviana	twisted	Musculoskeletal System
1727	Plantae	Malvaceae	Malva sylvestris L.	malvas	whole plant	Decoction and poultice	apply the poultice	Simple	livestock	Cañada Real Segoviana	twisted	Musculoskeletal System
97856	Plantae	Malvaceae	Malva sylvestris L.	malva	flower	decoction	oral	Simple	Equus asinus Linnaeus, 1758 x E. caballus Linnaeus, 1758	Cañada Real de Andalucía (de los Serranos)	pharyngitis	Respiratory System
1573	Plantae	Malvaceae	Malva sylvestris L.	malva	whole plant	Decoction and poultice	apply	Simple	livestock	Cañada Real Segoviana	pharyngitis	Respiratory System
18118	Plantae	Malvaceae	Malva sylvestris L.	malva	leaf	Decoction and poultice	apply	Simple	livestock	Cañada Real Segoviana	pharyngitis	Respiratory System
1852	Plantae	Malvaceae	Malva sylvestris L.	malva	aerial parts blooming	decoction	oral	Simple	livestock	Cordel del Rosalejo	pharyngitis	Respiratory System
1389	Plantae	Malvaceae	Malva sylvestris L.	malva	whole plant	decoction	inhalation	Simple	Equus asinus Linnaeus, 1758 x E. caballus Linnaeus, 1758	Cañada Real de Calatrava	pharyngitis	Respiratory System
17609	Plantae	Malvaceae	Malva sylvestris L.	malva	aerial parts blooming	decoction	inhalation	Simple	Equus asinus Linnaeus, 1758 x E. caballus Linnaeus, 1758	Cañada Real de Calatrava	pharyngitis	Respiratory System
94866	Plantae	Malvaceae	Malva sylvestris L.	malva	aerial parts blooming	decoction	inhalation	Simple	Ovis aries Linnaeus, 1758	Indefinite	pharyngitis	Respiratory System
97829	Plantae	Moraceae	Ficus carica L.	higuera	leaf	direct	environmental	Simple	livestock	Cañada Real de Andalucía (de los Serranos)	grain weevils control	Pest control
98360	Plantae	Moraceae	Ficus carica L.	higuera	wood	burn	smoke	Simple	animals and humans	Cañada Real de Andalucía (de los Serranos)	plants poisonous to animals	Toxicology (Poisonous plants)
98360	Plantae	Moraceae	Ficus carica L.	higuera	wood	burn	smoke	Simple	animals and humans	Cordel de Andalucía	plants poisonous to animals	Toxicology (Poisonous plants)
22750	Plantae	Nitrariaceae	Peganum harmala L.	humo	whole plant	burn	environmental	Simple	livestock	Cañada Real de Calatrava	mosquitoes	Pest control
72366	Plantae	Nitrariaceae	Peganum harmala L.	no identificado	whole plant	burn	environmental	Simple	livestock	Cañada Real de Calatrava	repellants	Pest control
2209	Plantae	Nitrariaceae	Peganum harmala L.	belesa	whole plant	direct	oral	Simple	animals and humans	Cañada Real de Calatrava	plants poisonous to animals	Toxicology (Poisonous plants)
106837	Plantae	Oleaceae	Jasminum polyanthum Franch.	jazmín	flower	direct	environmental	Simple	livestock	Indefinite	mosquitoes	Pest control
105421	Plantae	Oleaceae	Olea europaea L.	aceite crudo	oil	direct	massage the belly with a stick	Simple	animals and humans	Indefinite	bloat in rumiants	Digestive System
59434	Plantae	Oleaceae	Olea europaea L.	aceite	oil	emulsify oil and vinegar	massage	Mixture 2	Sus domesticus Erxleben, 1777	Cañada Real de Andalucía (de los Serranos)	indigestion	Digestive System
49822	Plantae	Oleaceae	Olea europaea L.	aceituna	fruit	brine with lactobacilli where they keep the olives	oral	Mixture 3	Equus caballus Linnaeus, 1758	Cañada Real de Andalucía (de los Serranos)	indigestion	Digestive System
69	Plantae	Oleaceae	Olea europaea L.	aceite	oil	direct	oral and massage	Simple	Ovis aries Linnaeus, 1758	Cordel del Camino de los Cortijos	indigestion	Digestive System
54729	Plantae	Oleaceae	Olea europaea L.	oliva	oil	cut heads of salted sardines and administer them, after the resulting vomiting, clean with oil and bicarbonate	oral	Mixture 3	Equus asinus Linnaeus, 1758 x E. caballus Linnaeus, 1758	Cañada del Carrerón	rumination (alterations)	Digestive System
137695c	Plantae	Oleaceae	Olea europaea L.	aceituna	fruit	brine with lactobacilli where they keep the olives	oral	Mixture 5	Ovis aries Linnaeus, 1758	Cañada Real de (Andalucía a Valencia)	rumination (alterations)	Digestive System
97908	Plantae	Oleaceae	Olea europaea L.	aceite de oliva	oil	fried cosco with olive oil	wash wounds	Mixture 2	livestock	Cañada Real de Andalucía (de los Serranos)	wound healing	Emergency medicine and Critical care (Wound Management)
23227	Plantae	Oleaceae	Olea europaea L.	olivo	oil	direct	apply on wounds	Simple	livestock	Cañada Real Segoviana	wound healing	Emergency medicine and Critical care (Wound Management)
5108	Plantae	Oleaceae	Olea europaea L.	olivo	oil	direct	apply on wounds	Simple	livestock	Cañada Real Segoviana	wound healing	Emergency medicine and Critical care (Wound Management)
5082	Plantae	Oleaceae	Olea europaea L.	olivo	oil	direct	apply on wounds	Simple	livestock	Cañada Real Segoviana	wound healing	Emergency medicine and Critical care (Wound Management)
24098	Plantae	Oleaceae	Olea europaea L.	aceite de oliva	oil	mix olive oil with ash and zotal	apply on wounds	Mixture 3	livestock	Cañada Real Soriana Oriental	wound healing	Emergency medicine and Critical care (Wound Management)
106929	Plantae	Oleaceae	Olea europaea L.	aceite crudo	oil	direct	wash wounds	Simple	livestock	Cañada Real de Andalucía (de los Serranos)	wound healing	Emergency medicine and Critical care (Wound Management)
97908b	Plantae	Oleaceae	Olea europaea L.	aceite de oliva	oil	fried cosco with olive oil	apply	Mixture 2	livestock	Cañada Real de Andalucía (de los Serranos)	wound healing	Emergency medicine and Critical care (Wound Management)
18338	Plantae	Oleaceae	Olea europaea L.	sabuco, miel, guindilla, aceite	oil	sabuco, honey, chilli pepper and oil ointment	apply on wounds	Mixture 4	Equus asinus Linnaeus, 1758 x E. caballus Linnaeus, 1758	Cañada Real Segoviana	wound healing	Emergency medicine and Critical care (Wound Management)
23487	Plantae	Oleaceae	Olea europaea L.	aceite	oil	fry rue in olive oil	apply on wounds	Mixture 2	livestock	Cañada Real Segoviana	wound healing	Emergency medicine and Critical care (Wound Management)
3874	Plantae	Oleaceae	Olea europaea L.	aceite	oil	cook elderberry with chilli peppers and fry with olive oil	wash wounds	Mixture 3	animals and humans	Cañada Real Segoviana	wound healing	Emergency medicine and Critical care (Wound Management)
13913	Plantae	Oleaceae	Olea europaea L.	aceite	oil	fry rue in olive oil	apply on wounds	Mixture 2	livestock	Cañada Real Segoviana	wound healing	Emergency medicine and Critical care (Wound Management)
73	Plantae	Oleaceae	Olea europaea L.	aceite	oil	direct	apply on wounds	Simple	livestock	Cañada Real Soriana Oriental	wound healing	Emergency medicine and Critical care (Wound Management)
5030	Plantae	Oleaceae	Olea europaea L.	olivo	oil	direct	apply on wounds	Simple	livestock	Cañada Real Segoviana	wound healing	Emergency medicine and Critical care (Wound Management)
97908b	Plantae	Oleaceae	Olea europaea L.	aceite de oliva	oil	fried cosco with olive oil	apply on wounds	Mixture 2	livestock	Cordel de Andalucía	wound healing	Emergency medicine and Critical care (Wound Management)
24384	Plantae	Oleaceae	Olea europaea L.	érnica, aceite	oil	macerate arnica in olive oil	wash wounds	Mixture 2	livestock	Cañada Real de la Plata	wound healing	Emergency medicine and Critical care (Wound Management)
5023	Plantae	Oleaceae	Olea europaea L.	olivo	oil	fry rue in olive oil	apply on wounds	Mixture 2	livestock	Cañada Real Segoviana	wound healing	Emergency medicine and Critical care (Wound Management)
5040	Plantae	Oleaceae	Olea europaea L.	olivo	oil	fry rue in olive oil	apply on wounds	Mixture 2	livestock	Cañada Real Segoviana	wound healing	Emergency medicine and Critical care (Wound Management)
5022b	Plantae	Oleaceae	Olea europaea L.	aceite	oil	fry rue in olive oil	apply on wounds	Mixture 2	livestock	Cañada Real Segoviana	wound healing	Emergency medicine and Critical care (Wound Management)
5039b	Plantae	Oleaceae	Olea europaea L.	aceite	oil	fry rue in olive oil	apply on wounds	Mixture 2	livestock	Cañada Real Segoviana	wound healing	Emergency medicine and Critical care (Wound Management)
1409	Plantae	Oleaceae	Olea europaea L.	aceite de oliva	oil	fry rue in olive oil	wash wounds	Mixture 2	Equus caballus Linnaeus, 1758	Cañada Real Segoviana	wound healing	Emergency medicine and Critical care (Wound Management)
18162	Plantae	Oleaceae	Olea europaea L.	aceite de oliva	oil	fry rue in olive oil	apply on wounds	Mixture 2	Equus caballus Linnaeus, 1758	Cañada Real Segoviana	wound healing	Emergency medicine and Critical care (Wound Management)
5156b	Plantae	Oleaceae	Olea europaea L.	oliva	oil	fry rue in olive oil	apply on wounds	Mixture 2	livestock	Cañada Real Segoviana	wound healing	Emergency medicine and Critical care (Wound Management)
96642	Plantae	Oleaceae	Olea europaea L.	aceituna	oil	mix ash and oil	apply on wounds	Mixture 2	livestock	Indefinite	wound healing	Emergency medicine and Critical care (Wound Management)
5166	Plantae	Oleaceae	Olea europaea L.	olivo	oil	direct	apply on wounds	Simple	livestock	Cañada Real Segoviana	wound healing	Emergency medicine and Critical care (Wound Management)
135216	Plantae	Oleaceae	Olea europaea L.	aceite	oil	mix salt, vinegar and lard	apply	Mixture 3	livestock	Cañada Real Conquense	wound healing	Emergency medicine and Critical care (Wound Management)
23336	Plantae	Oleaceae	Olea europaea L.	olivo	oil	direct	oral	Simple	livestock	Cañada Real Segoviana	anthrax	Generalized Conditions
18142	Plantae	Oleaceae	Olea europaea L.	olivo	oil	direct	oral	Simple	livestock	Cañada Real Segoviana	anthrax	Generalized Conditions
106928	Plantae	Oleaceae	Olea europaea L.	aceite crudo	oil	direct	wash wounds	Simple	livestock	Cañada Real de Andalucía (de los Serranos)	facultative myiasis-producing flies	Integumentary system
96150	Plantae	Oleaceae	Olea europaea L.	aceite de oliva	oil	mix oil and powdered sulfur	apply	Mixture 2	animals and humans	Cañada Real de Andalucía (de los Serranos)	mange or cutaneous acariasis	Integumentary system
5006	Plantae	Oleaceae	Olea europaea L.	olivo	oil	direct	apply	Simple	Canis familiaris Linnaeus, 1758	Cañada Real Segoviana	tick control	Integumentary system
5080	Plantae	Oleaceae	Olea europaea L.	olivo	oil	direct	apply	Simple	Canis familiaris Linnaeus, 1758	Indefinite	tick control	Integumentary system
3606	Plantae	Oleaceae	Olea europaea L.	olivo	oil	direct	rub	Simple	livestock	Cañada Real Segoviana	tick control	Integumentary system
105448	Plantae	Oleaceae	Olea europaea L.	aceite	oil	mix snake shed skin, bread and oil	oral	Mixture 3	Equus asinus Linnaeus, 1758	Cañada Real de Andalucía (de los Serranos)	pain relief	Management and Nutrition (Pain assessment and management
97780	Plantae	Oleaceae	Olea europaea L.	aceite	oil	crush the cork and mix with oil and salt	apply the poultice	Mixture 3	livestock	Cañada Real de Andalucía (de los Serranos)	inflammation	Musculoskeletal System
95526	Plantae	Oleaceae	Olea europaea L.	aceite de oliva	oil	fried scorpion with olive oil, strain it and smear the animal's penis with that oil	apply	Mixture 2	livestock	Cañada Real de Andalucía (de los Serranos)	urine retention	Urinary System
23232	Plantae	Oleaceae	Olea europaea L.	olivo	oil	fry onion, bay leaf and scorpion in olive oil	oral	Mixture 4	livestock	Cañada Real Segoviana	urine retention	Urinary System
5115	Plantae	Oleaceae	Olea europaea L.	olivo	oil	fry onion, bay leaf and scorpion in olive oil	oral	Mixture 4	livestock	Cañada Real Segoviana	urine retention	Urinary System
97859	Plantae	Orobanchaceae	Odontitella virgata (Link) Rothm.	sin identificar	branch	direct	environmental	Simple	livestock	Cañada Real de Andalucía (de los Serranos)	fly control	Pest control
1484	Plantae	Paeoniaceae	Paeonia broteri Boiss. & Reut.	flor del diablo	seed	direct	oral	Simple	Bos taurus Linnaeus, 1758 (cow)	Cañada Real Segoviana	placental retention	Reproductive System
18377	Plantae	Paeoniaceae	Paeonia broteri Boiss. & Reut.	flor del diablo	seed	direct	oral	Simple	Bos taurus Linnaeus, 1758 (cow)	Cañada Real Segoviana	placental retention	Reproductive System
5061	Plantae	Paeoniaceae	Paeonia broteri Boiss. & Reut.	Flor del diablo, empaines	seed	direct	oral	Simple	livestock	Cañada Real Segoviana	placental retention	Reproductive System
5034	Plantae	Paeoniaceae	Paeonia broteri Boiss. & Reut.	Flor del diablo, empaines	seed	direct	oral	Simple	livestock	Cañada Real Segoviana	placental retention	Reproductive System
13898	Plantae	Paeoniaceae	Paeonia broteri Boiss. & Reut.	Flor del diablo, empaines	whole plant	direct	oral	Simple	livestock	Cañada Real Segoviana	placental retention	Reproductive System
1674	Plantae	Paeoniaceae	Paeonia broteri Boiss. & Reut.	saltaojos	whole plant	direct	look	Simple	animals and humans	Vereda de Fontanarejo	irritant (plants)	Toxicology
19635	Plantae	Paeoniaceae	Paeonia broteri Boiss. & Reut.	saltaojos	whole plant	direct	look	Simple	animals and humans	Vereda de Fontanarejo	irritant (plants)	Toxicology
2077	Plantae	Paeoniaceae	Paeonia broteri Boiss. & Reut.	pionía	whole plant	direct	touch	Simple	animals and humans	Cordel del Camino de los Cortijos	irritant (plants)	Toxicology
1760	Plantae	Paeoniaceae	Paeonia broteri Boiss. & Reut.	peonia	whole plant	direct	touch	Simple	animals and humans	Cañada Real Segoviana	irritant (plants)	Toxicology
23612	Plantae	Paeoniaceae	Paeonia broteri Boiss. & Reut.	empaines, empeines	whole plant	direct	touch	Simple	animals and humans	Cañada Real Segoviana	irritant (plants)	Toxicology
1812	Plantae	Paeoniaceae	Paeonia broteri Boiss. & Reut.	pionía	whole plant	direct	touch	Simple	animals and humans	Cañada Real Conquense	irritant (plants)	Toxicology
70785	Plantae	Paeoniaceae	Paeonia broteri Boiss. & Reut.	pionía	whole plant	direct	touch	Simple	animals and humans	Cañada Real Conquense	irritant (plants)	Toxicology
49813	Plantae	Paeoniaceae	Paeonia broteri Boiss. & Reut.	pionía	aerial parts blooming	direct	touch	Simple	animals and humans	Cañada Real de Andalucía (de los Serranos)	plants poisonous to animals	Toxicology (Poisonous plants)
96075	Plantae	Paeoniaceae	Paeonia broteri Boiss. & Reut.	peonía	flower	direct	oral	Simple	livestock	Cañada Real de Andalucía (de los Serranos)	plants poisonous to animals	Toxicology (Poisonous plants)
24906	Plantae	Paeoniaceae	Paeonia broteri Boiss. & Reut.	flor del diablo	whole plant	direct	oral	Simple	livestock	Cañada Real Segoviana	plants poisonous to animals	Toxicology (Poisonous plants)
5062	Plantae	Paeoniaceae	Paeonia officinalis subsp. microcarpa Nyman	Flor del diablo, empaines	seed	direct	oral	Simple	livestock	Cañada Real Segoviana	placental retention	Reproductive System
5035	Plantae	Paeoniaceae	Paeonia officinalis subsp. microcarpa Nyman	Flor del diablo, empaines	seed	direct	oral	Simple	livestock	Cañada Real Segoviana	placental retention	Reproductive System
18210	Plantae	Paeoniaceae	Paeonia officinalis subsp. microcarpa Nyman	flor del diablo	whole plant	direct	smell	Simple	animals and humans	Cañada Real Segoviana	irritant (plants)	Toxicology
25023	Plantae	Phyllanthaceae	Flueggea tinctoria (L.) G.L.Webster	tamuja	whole plant	direct	oral	Simple	Capra hircus Linnaeus, 1758	Cañada Real Segoviana	plants poisonous to animals	Toxicology (Poisonous plants)
97904	Plantae	Pinaceae	Pinus nigra subsp. salzmannii (Dunal) Franco	pino blanco	resin	direct	apply on wounds	Simple	livestock	Indefinite	wound healing	Emergency medicine and Critical care (Wound Management)
97904	Plantae	Pinaceae	Pinus nigra subsp. salzmannii (Dunal) Franco	pino blanco	resin	direct	apply	Simple	livestock	Cañada Real de Andalucía (de los Serranos)	wound healing	Emergency medicine and Critical care (Wound Management)
97904	Plantae	Pinaceae	Pinus nigra subsp. salzmannii (Dunal) Franco	pino blanco	resin	direct	apply	Simple	livestock	Cañada Real de Murcia a Andalucía	wound healing	Emergency medicine and Critical care (Wound Management)
97904	Plantae	Pinaceae	Pinus nigra subsp. salzmannii (Dunal) Franco	pino blanco	resin	direct	apply on wounds	Simple	livestock	Cordel de Andalucía	wound healing	Emergency medicine and Critical care (Wound Management)
107072	Plantae	Pinaceae	Pinus nigra subsp. salzmannii (Dunal) Franco	pinos	fleshy cone	direct	environmental	Simple	animals and humans	Cañada Real de Andalucía (de los Serranos)	moths	Pest control
136949	Plantae	Pinaceae	Pinus pinaster Aiton	pino	resin	direct	apply on the bite	Simple	livestock	Vereda del Camino de Andalucía	facultative myiasis-producing flies	Integumentary system
107073	Plantae	Pinaceae	Pinus pinea L.	pinos	fleshy cone	direct	environmental	Simple	animals and humans	Cañada Real de Andalucía (de los Serranos)	moths	Pest control
107128	Plantae	Piperaceae	Piper nigrum L.	pimienta	fruit	direct	oral	Simple	Gallus gallus (Linnaeus, 1758)	Cañada Real de Andalucía (de los Serranos)	chickens (temperature)	Generalized Conditions
5005	Plantae	Plantaginaceae	Digitalis mariana Boiss.	Campanicas	aerial part	decoction	apply the poultice	Simple	livestock	Cañada Real Segoviana	inflammation	Musculoskeletal System
23443	Plantae	Plantaginaceae	Digitalis mariana Boiss.	campanicas	aerial parts blooming	infusion	apply the poultice	Simple	livestock	Cañada Real Galiana	inflammation	Musculoskeletal System
5011	Plantae	Plantaginaceae	Digitalis mariana Boiss.	Campanicas	aerial part	decoction	apply the poultice	Simple	livestock	Cañada Real Galiana	inflammation	Musculoskeletal System
78495	Plantae	Plantaginaceae	Plantago lanceolata L.	llantén	whole plant	marinate plantain in vinegar	wash wounds	Mixture 2	Equus asinus Linnaeus, 1758 x E. caballus Linnaeus, 1758	Cañada Real de Andalucía (de los Serranos)	wound healing	Emergency medicine and Critical care (Wound Management)
19923	Plantae	Plumbaginaceae	Plumbago europaea L.	belesa	aerial parts blooming	macerate	wash wounds	Simple	livestock	Indefinite	wound healing	Emergency medicine and Critical care (Wound Management)
70475	Plantae	Plumbaginaceae	Plumbago europaea L.	belesa	aerial parts blooming	decoction	wash wounds	Simple	Equus caballus Linnaeus, 1758	Indefinite	wound healing	Emergency medicine and Critical care (Wound Management)
48532	Plantae	Plumbaginaceae	Plumbago europaea L.	belesa	aerial parts blooming	decoction	wash wounds	Simple	livestock	Cañada Real de Andalucía (de los Serranos)	wound healing	Emergency medicine and Critical care (Wound Management)
19924	Plantae	Plumbaginaceae	Plumbago europaea L.	belesa	aerial parts blooming	macerate	to wash	Simple	Ovis aries Linnaeus, 1758	Indefinite	foot-and-mouth disease	Generalized Conditions
41021	Plantae	Plumbaginaceae	Plumbago europaea L.	belesa	aerial part	direct	environmental	Simple	animals and humans	Cañada Real de Andalucía (de los Serranos)	flea	Integumentary system
167	Plantae	Plumbaginaceae	Plumbago europaea L.	belesa	branch	decoction	environmental	Simple	animals and humans	Cañada Real Soriana Oriental	flea	Integumentary system
1343	Plantae	Plumbaginaceae	Plumbago europaea L.	belesa	aerial parts blooming	macerate	environmental	Simple	livestock	Cañada Real Conquense	flea	Integumentary system
69297	Plantae	Plumbaginaceae	Plumbago europaea L.	belesa	aerial parts blooming	direct	environmental	Simple	livestock	Cañada Real Conquense	flea	Integumentary system
96040	Plantae	Plumbaginaceae	Plumbago europaea L.	belesa	aerial part	direct	environmental	Simple	livestock	Cañada Real de Andalucía (de los Serranos)	flea	Integumentary system
1624	Plantae	Plumbaginaceae	Plumbago europaea L.	belesa	aerial parts blooming	macerate	environmental	Simple	livestock	Cañada Real de Calatrava	flea	Integumentary system
1253	Plantae	Plumbaginaceae	Plumbago europaea L.	belesa	aerial parts blooming	macerate	environmental	Simple	livestock	Cañada Real de Calatrava	flea	Integumentary system
19224	Plantae	Plumbaginaceae	Plumbago europaea L.	belesa	whole plant	direct	environmental	Simple	livestock	Cañada Real de Calatrava	flea	Integumentary system
17606	Plantae	Plumbaginaceae	Plumbago europaea L.	belesa	whole plant	macerate	environmental	Simple	livestock	Cañada Real de Calatrava	flea	Integumentary system
2219	Plantae	Plumbaginaceae	Plumbago europaea L.	belesa	whole plant	crush	environmental	Simple	livestock	Cañada Real de Calatrava	flea	Integumentary system
96676	Plantae	Plumbaginaceae	Plumbago europaea L.	belesa	aerial part	direct	environmental	Simple	livestock	Cañada Real de Andalucía (de los Serranos)	flea	Integumentary system
25494	Plantae	Plumbaginaceae	Plumbago europaea L.	matapulgas	whole plant	direct	environmental	Simple	livestock	Cañada Real Soriana Oriental	flea	Integumentary system
105675	Plantae	Plumbaginaceae	Plumbago europaea L.	belesa	whole plant	direct	environmental	Simple	livestock	Cañada Real de Andalucía (de los Serranos)	flea	Integumentary system
94904	Plantae	Plumbaginaceae	Plumbago europaea L.	belesa	whole plant	direct	environmental	Simple	livestock	Indefinite	flea	Integumentary system
105391	Plantae	Plumbaginaceae	Plumbago europaea L.	belesa	whole plant	direct	environmental	Simple	animals and humans	Indefinite	flea	Integumentary system
20	Plantae	Plumbaginaceae	Plumbago europaea L.	belesa	aerial parts blooming	decoction	environmental	Simple	animals and humans	Cañada Real Soriana Oriental	flea	Integumentary system
157	Plantae	Plumbaginaceae	Plumbago europaea L.	belesa	aerial parts blooming	decoction	environmental	Simple	livestock	Cañada Real Soriana Oriental	flea	Integumentary system
6469	Plantae	Plumbaginaceae	Plumbago europaea L.	belesa	whole plant	direct	environmental	Simple	animals and humans	Cañada Real Soriana Oriental	flea	Integumentary system
6929	Plantae	Plumbaginaceae	Plumbago europaea L.	belesa	whole plant	decoction	environmental	Simple	livestock	Cañada Real Soriana Oriental	flea	Integumentary system
243	Plantae	Plumbaginaceae	Plumbago europaea L.	belesa	aerial part	direct	environmental	Simple	animals and humans	Cañada de Pozuelo	flea	Integumentary system
1874	Plantae	Plumbaginaceae	Plumbago europaea L.	belesa	aerial parts blooming	direct	environmental	Simple	animals and humans	Cañada Real Conquense	flea	Integumentary system
20229	Plantae	Plumbaginaceae	Plumbago europaea L.	belesa	whole plant	direct	environmental	Simple	animals and humans	Cañada Real Conquense	flea	Integumentary system
53640	Plantae	Plumbaginaceae	Plumbago europaea L.	belesa	whole plant	decoction	environmental	Simple	animals and humans	Cañada Real Conquense	flea	Integumentary system
98367	Plantae	Plumbaginaceae	Plumbago europaea L.	planta mosquera	branch	direct	environmental	Simple	animals and humans	Cañada Real de Andalucía (de los Serranos)	lice	Integumentary system
98367	Plantae	Plumbaginaceae	Plumbago europaea L.	planta mosquera	branch	direct	environmental	Simple	animals and humans	Cordel de Andalucía	lice	Integumentary system
5090	Plantae	Plumbaginaceae	Plumbago europaea L.	Belesa	aerial part	macerate	environmental	Simple	livestock	Cañada Real Galiana	disinfectant	Pest control
98367	Plantae	Plumbaginaceae	Plumbago europaea L.	planta mosquera	branch	direct	environmental	Simple	livestock	Cañada Real de Andalucía (de los Serranos)	fly control	Pest control
3611	Plantae	Plumbaginaceae	Plumbago europaea L.	planta mosquera	aerial parts blooming	direct	environmental	Simple	livestock	Cañada Real Segoviana	fly control	Pest control
3611	Plantae	Plumbaginaceae	Plumbago europaea L.	planta mosquera	aerial parts blooming	direct	environmental	Simple	animals and humans	Cañada Real Segoviana	mosquitoes	Pest control
5043	Plantae	Plumbaginaceae	Plumbago europaea L.	Belesa	aerial part	macerate	environmental	Simple	livestock	Cañada Real Segoviana	repellants	Pest control
23408	Plantae	Plumbaginaceae	Plumbago europaea L.	belesa	aerial parts blooming	direct	environmental	Simple	animals and humans	Cañada Real Galiana	repellants	Pest control
71085	Plantae	Plumbaginaceae	Plumbago europaea L.	belesa	whole plant	crush	environmental	Simple	edible freshwater fish	Cañada Real de la Plata	fish poisons	Toxicology
2138	Plantae	Plumbaginaceae	Plumbago europaea L.	belesa	whole plant	crush	environmental	Simple	edible freshwater fish	Cañada de Pozuelo	fish poisons	Toxicology
24321	Plantae	Plumbaginaceae	Plumbago europaea L.	belesa	leaf	direct	environmental	Simple	edible freshwater fish	Cañada de Pozuelo	fish poisons	Toxicology
10	Plantae	Plumbaginaceae	Plumbago europaea L.	belesa	aerial parts blooming	crush	environmental	Simple	edible freshwater fish	Cañada Real de la Plata	fish poisons	Toxicology
19922	Plantae	Plumbaginaceae	Plumbago europaea L.	belesa	aerial parts blooming	direct	oral	Simple	animals and humans	Indefinite	plants poisonous to animals	Toxicology (Poisonous plants)
136939	Plantae	Plumbaginaceae	Plumbago europaea L.	belesa	aerial part	direct	oral	Simple	animals and humans	Vereda del Camino de Andalucía	plants poisonous to animals	Toxicology (Poisonous plants)
77534	Plantae	Poaceae	Arundo donax L.	caña	stem	direct	tie	Simple	Ovis aries Linnaeus, 1758	Cañada Real Soriana Oriental	disorders of the hoof	Musculoskeletal System
294	Plantae	Poaceae	Arundo donax L.	ricia	stem	direct	tie to the paw	Simple	Ovis aries Linnaeus, 1758	Cañada Real Soriana Oriental	disorders of the hoof	Musculoskeletal System
2265	Plantae	Poaceae	Arundo donax L.	caña	stem	direct	tie	Simple	Capra hircus Linnaeus, 1758	Cañada Real Soriana Oriental	fractures	Musculoskeletal System
71560	Plantae	Poaceae	Arundo donax L.	caña	stem	direct	tie	Simple	livestock	Cañada Real Soriana Oriental	fractures	Musculoskeletal System
6593	Plantae	Poaceae	Arundo donax L.	caña	stem	direct	tie	Simple	livestock	Cañada Real Soriana Oriental	fractures	Musculoskeletal System
24689	Plantae	Poaceae	Arundo donax L.	Caña de veral	stem	shred	tie	Simple	livestock	Cañada Real de la Plata	fractures	Musculoskeletal System
22449	Plantae	Poaceae	Bromus tectorum L.	saeta	whole plant	direct	oral	Simple	animals and humans	Cañada Real de la Plata	plants poisonous to animals	Toxicology (Poisonous plants)
16577a	Plantae	Poaceae	Stipa tenacissima L.	esparto	leaf	direct	tie	Simple	livestock	Cañada Real Soriana Oriental	enteropathies	Digestive System
106167	Plantae	Poaceae	Stipa tenacissima L.	esparto	whole plant	direct	tie the bark to the tail	Simple	Ovis aries Linnaeus, 1758 (lamb)	Vereda Real del Camino de Alicante	neonatal diarrhea in ruminants	Digestive System (Diarrhea in neonatal ruminants)
48531	Plantae	Poaceae	Stipa tenacissima L.	esparto	leaf	a necklace is made with seven knots	place as necklace	Simple	Canis familiaris Linnaeus, 1758	Cañada Real de Andalucía (de los Serranos)	canine distemper	Generalized Conditions
105676	Plantae	Poaceae	Stipa tenacissima L.	esparto	leaf	a necklace is made with seven knots	place as necklace	Simple	Canis familiaris Linnaeus, 1758	Cañada Real de Andalucía (de los Serranos)	canine distemper	Generalized Conditions
106168	Plantae	Poaceae	Stipa tenacissima L.	esparto	leaf	direct	tie	Simple	Canis familiaris Linnaeus, 1758	Vereda Real del Camino de Alicante	canine distemper	Generalized Conditions
137693	Plantae	Poaceae	Stipa tenacissima L.	esparto	leaf	a necklace is made with seven knots	place as necklace	Simple	Canis familiaris Linnaeus, 1758	Cañada Real de (Andalucía a Valencia)	canine distemper	Generalized Conditions
48441	Plantae	Poaceae	Stipa tenacissima L.	esparto	leaf	a necklace is made with seven knots	place as necklace	Simple	livestock	Cañada Real de Andalucía (de los Serranos)	fever (indefinite)	Generalized Conditions
49702	Plantae	Poaceae	Stipa tenacissima L.	esparto	leaf	make a necklace with two knots	place as necklace	Simple	Ovis aries Linnaeus, 1758	Cañada Real de Andalucía (de los Serranos)	fever (indefinite)	Generalized Conditions
105139	Plantae	Poaceae	Stipa tenacissima L.	esparto	leaf	a necklace is made with seven knots	place as necklace	Simple	livestock	Cañada Real de Andalucía (de los Serranos)	fever (indefinite)	Generalized Conditions
49701	Plantae	Poaceae	Stipa tenacissima L.	esparto	leaf	make a necklace with two knots	place as necklace	Simple	Ovis aries Linnaeus, 1758	Cañada Real de Andalucía (de los Serranos)	placental retention	Reproductive System
96644	Plantae	Poaceae	Triticum aestivum L.	salvao	bran	mix with water and make a poultice	apply the poultice	Mixture 2	livestock	Indefinite	disorders of the hoof	Emergency medicine and Critical care (Wound Management)
25393	Plantae	Poaceae	Triticum aestivum L.	moyuelo	wheat bran	poultice with "moyuelo", vinegar and salt	apply the poultice	Mixture 3	Equus asinus Linnaeus, 1758 x E. caballus Linnaeus, 1758	Cañada Real de Calatrava	hoof care	Emergency medicine and Critical care (Wound Management)
105448	Plantae	Poaceae	Triticum aestivum L.	pan	seed	mix snake shed skin, bread and oil	oral	Mixture 3	Equus asinus Linnaeus, 1758	Cañada Real de Andalucía (de los Serranos)	pain relief	Management and Nutrition (Pain assessment and management
96147	Plantae	Poaceae	Triticum aestivum L.	trigo	flour	mix flour with hot wax	apply the poultice	Mixture 2	Sus domesticus Erxleben, 1777	Cañada Real de Andalucía (de los Serranos)	inflammation	Musculoskeletal System
135186	Plantae	Poaceae	Triticum aestivum L.	pan	flour	snake shed skin sandwich and bread	oral	Mixture 2	Equus asinus Linnaeus, 1758 x E. caballus Linnaeus, 1758	Cañada Real de Andalucía (de los Serranos)	pharyngitis	Respiratory System
72592	Plantae	Poaceae	Triticum aestivum L.	trigo	bread	snake shed skin sandwich and bread	oral	Mixture 2	Equus asinus Linnaeus, 1758 x E. caballus Linnaeus, 1758	Cañada del Carrerón	pharyngitis	Respiratory System
55457	Plantae	Poaceae	Triticum aestivum L.	pan	flour	snake shed skin sandwich and bread	oral	Mixture 2	Equus asinus Linnaeus, 1758 x E. caballus Linnaeus, 1758	Cordel de El Pedernoso a Las Mesas	pharyngitis	Respiratory System
135240	Plantae	Poaceae	Zea mays L.	zuro	cob	macerate corn cobs in water and add zotal	wash wounds	Mixture 2	livestock	Cañada Real de Andalucía (de los Serranos)	mange (soroptic) in pigs	Integumentary system
48446	Plantae	Polygonaceae	Polygonum aviculare L.	alambrillo	whole plant	infusion	wash wounds	Simple	Ovis aries Linnaeus, 1758 (lamb)	Cañada Real de Andalucía (de los Serranos)	wound healing	Emergency medicine and Critical care (Wound Management)
23871	Plantae	Polygonaceae	Rumex pulcher L. subsp. pulcher	romanza	aerial part	decoction	oral	Simple	Bos taurus Linnaeus, 1758 (calf)	Cañada Real Galiana	neonatal diarrhea in ruminants	Digestive System (Diarrhea in neonatal ruminants)
23872	Plantae	Polygonaceae	Rumex pulcher L. subsp. pulcher	romanza	aerial part	direct	oral	Simple	Bos taurus Linnaeus, 1758 (calf)	Cañada Real Galiana	neonatal diarrhea in ruminants	Digestive System (Diarrhea in neonatal ruminants)
107270	Plantae	Polygonaceae	Rumex pulcher L. subsp. pulcher	romanza	inflorescence	infusion	oral	Simple	Ovis aries Linnaeus, 1758 (lamb)	Indefinite	neonatal diarrhea in ruminants	Digestive System (Diarrhea in neonatal ruminants)
2159	Plantae	Polygonaceae	Rumex pulcher L. subsp. pulcher	romanza	fruit	decoction	oral	Simple	animals and humans	Cañada Real Soriana Oriental	neonatal diarrhea in ruminants	Digestive System (Diarrhea in neonatal ruminants)
49786	Plantae	Polygonaceae	Rumex pulcher L. subsp. pulcher	romanza	fruit	decoction	wash wounds	Simple	livestock	Cañada Real de Andalucía (de los Serranos)	wound healing	Emergency medicine and Critical care (Wound Management)
96109	Plantae	Polygonaceae	Rumex pulcher L. subsp. pulcher	romanza	inflorescence	decoction	oral	Simple	Equus asinus Linnaeus, 1758 x E. caballus Linnaeus, 1758	Cañada Real de Andalucía (de los Serranos)	pharyngitis	Respiratory System
59357	Plantae	Primulaceae	Lysimachia ephemerum L.	chuzón	whole plant	decoction	wash wounds	Simple	livestock	Cañada Real de Andalucía (de los Serranos)	wound healing	Emergency medicine and Critical care (Wound Management)
135224	Plantae	Primulaceae	Lysimachia ephemerum L.	chuzón	aerial parts blooming	crush	apply on wounds	Simple	livestock	Cañada Real de Andalucía (de los Serranos)	wound healing	Emergency medicine and Critical care (Wound Management)
135171	Plantae	Primulaceae	Lysimachia ephemerum L.	tizón	aerial part	decoction	wash wounds	Simple	livestock	Cañada Real de Andalucía (de los Serranos)	wound healing	Emergency medicine and Critical care (Wound Management)
135224	Plantae	Primulaceae	Lysimachia ephemerum L.	chuzón	aerial parts blooming	crush	apply on wounds	Simple	Equus asinus Linnaeus, 1758	Cañada Real de Andalucía (de los Serranos)	pimples crusts	Integumentary system
104711	Plantae	Ranunculaceae	Adonis annua L.	maldeojo	aerial parts blooming	direct	touch	Simple	animals and humans	Cañada Real de Andalucía (de los Serranos)	irritant (plants)	Toxicology
176	Plantae	Ranunculaceae	Delphinium staphisagria L.	sieteenrrama	whole plant	direct	oral	Simple	Capra hircus Linnaeus, 1758	Cañada Real Soriana Oriental	plants poisonous to animals	Toxicology (Poisonous plants)
279	Plantae	Ranunculaceae	Delphinium staphisagria L.	sieteenrrama	aerial part	direct	oral	Simple	Capra hircus Linnaeus, 1758	Cañada Real Soriana Oriental	plants poisonous to animals	Toxicology (Poisonous plants)
38	Plantae	Ranunculaceae	Delphinium staphisagria L.	sieteenrama	whole plant	direct	oral	Simple	livestock	Cañada Real de la Plata	plants poisonous to animals	Toxicology (Poisonous plants)
51	Plantae	Ranunculaceae	Delphinium staphisagria L.	sieteenrrama	whole plant	direct	oral	Simple	Capra hircus Linnaeus, 1758	Cañada Real de la Plata	plants poisonous to animals	Toxicology (Poisonous plants)
3a	Plantae	Ranunculaceae	Delphinium staphisagria L.	hierba de la basquilla, sieteenrrama	whole plant	direct	oral	Simple	Capra hircus Linnaeus, 1758	Cañada Real de la Plata	plants poisonous to animals	Toxicology (Poisonous plants)
3b	Plantae	Ranunculaceae	Delphinium staphisagria L.	hierba de la basquilla, sieteenrrama	whole plant	direct	oral	Simple	Ovis aries Linnaeus, 1758	Cañada Real de la Plata	plants poisonous to animals	Toxicology (Poisonous plants)
210	Plantae	Ranunculaceae	Delphinium staphisagria L.	sieteenrrama	whole plant	direct	oral	Simple	Ovis aries Linnaeus, 1758	Cañada Real Galiana	plants poisonous to animals	Toxicology (Poisonous plants)
1962	Plantae	Ranunculaceae	Delphinium staphisagria L.	siete en rama	whole plant	direct	oral	Simple	Ovis aries Linnaeus, 1758	Cordel de Villahermosa	plants poisonous to animals	Toxicology (Poisonous plants)
78418	Plantae	Ranunculaceae	Helleborus foetidus L.	hierba del arévalo	root	decoction	apply	Simple	livestock	Cañada Real de Andalucía (de los Serranos)	inflammation	Musculoskeletal System
22979	Plantae	Ranunculaceae	Helleborus foetidus L.	vedegumbre	whole plant	direct	oral	Simple	animals and humans	Cañada Real de la Plata	plants poisonous to animals	Toxicology (Poisonous plants)
2305	Plantae	Ranunculaceae	Helleborus foetidus L.	velegambre	aerial part	direct	oral	Simple	animals and humans	Cañada Real de la Plata	plants poisonous to animals	Toxicology (Poisonous plants)
25337	Plantae	Rosaceae	Potentilla erecta (L.) Raüsch. (= P. tormentilla (L.) Neck.)	sietenrama	whole plant	direct	oral	Simple	animals and humans	Vereda de la Dehesa	plants poisonous to animals	Toxicology (Poisonous plants)
24667	Plantae	Rosaceae	Potentilla erecta (L.) Raüsch. (= P. tormentilla (L.) Neck.)	hierba de la basquilla, sieteenrrama	whole plant	direct	oral	Simple	Capra hircus Linnaeus, 1758	Cañada Real de la Plata	plants poisonous to animals	Toxicology (Poisonous plants)
24261	Plantae	Rosaceae	Potentilla erecta (L.) Raüsch. (= P. tormentilla (L.) Neck.)	sieteenrrama	whole plant	direct	oral	Simple	Ovis aries Linnaeus, 1758	Cañada Real Galiana	plants poisonous to animals	Toxicology (Poisonous plants)
256	Plantae	Rosaceae	Prunus dulcis (Mill.) D.A.Webb	almendra	fruit	direct	oral	Simple	animals and humans	Cañada Real Segoviana	plants poisonous to animals	Toxicology (Poisonous plants)
24815	Plantae	Rosaceae	Sanguisorba verrucosa (Link ex G.Don) Ces	tres en rama	whole plant	direct	oral	Simple	animals and humans	Cañada Real Galiana	plants poisonous to animals	Toxicology (Poisonous plants)
20961	Plantae	Rosaceae	Sanguisorba verrucosa (Link ex G.Don) Ces	siete en rama	whole plant	direct	oral	Simple	Ovis aries Linnaeus, 1758	Cordel de Villahermosa	plants poisonous to animals	Toxicology (Poisonous plants)
49827	Plantae	Rutaceae	Dictamnus hispanicus Webb ex Willk.	tarraguillo	aerial parts blooming	direct	environmental	Simple	animals and humans	Cañada Real de Andalucía (de los Serranos)	moths	Pest control
105535	Plantae	Rutaceae	Dictamnus hispanicus Webb ex Willk.	tarraguillo	aerial parts blooming	direct	environmental	Simple	animals and humans	Cañada Real de Andalucía (de los Serranos)	moths	Pest control
96131	Plantae	Rutaceae	Dictamnus hispanicus Webb ex Willk.	tarraguillo	aerial parts blooming	direct	environmental	Simple	animals and humans	Cañada Real de Andalucía (de los Serranos)	moths	Pest control
46434	Plantae	Rutaceae	Dictamnus hispanicus Webb ex Willk.	tarraguillo	aerial parts blooming	direct	environmental	Simple	animals and humans	Cañada Real de Andalucía (de los Serranos)	moths	Pest control
62025	Plantae	Rutaceae	Dictamnus hispanicus Webb ex Willk.	tamo real	aerial parts blooming	direct	environmental	Simple	animals and humans	Cañada Real de Andalucía (de los Serranos)	moths	Pest control
78548	Plantae	Rutaceae	Dictamnus hispanicus Webb ex Willk.	Tamaguillo	aerial parts blooming	direct	put between clothes	Simple	animals and humans	Cañada Real de Andalucía (de los Serranos)	moths	Pest control
46433	Plantae	Rutaceae	Dictamnus hispanicus Webb ex Willk.	tarraguillo	aerial parts blooming	direct	oral	Simple	livestock	Cañada Real de Andalucía (de los Serranos)	sexual stimulation	Reproductive System
105536	Plantae	Rutaceae	Dictamnus hispanicus Webb ex Willk.	tarraguillo	aerial parts blooming	direct	rub	Simple	Ovis aries Linnaeus, 1758 (ram)	Cañada Real de Andalucía (de los Serranos)	sexual stimulation	Reproductive System
105650	Plantae	Rutaceae	Dictamnus hispanicus Webb ex Willk.	tarraguillo	whole plant	direct	oral	Simple	Ovis aries Linnaeus, 1758 (ram)	Cañada Real de Andalucía (de los Serranos)	sexual stimulation	Reproductive System
238	Plantae	Rutaceae	Dictamnus hispanicus Webb ex Willk.	tarraguillo	whole plant	infusion	oral	Simple	livestock	Cañada Real Soriana Oriental	sexual stimulation	Reproductive System
7392	Plantae	Rutaceae	Dictamnus hispanicus Webb ex Willk.	tarraguillo	whole plant	infusion	oral	Simple	livestock	Cañada Real Soriana Oriental	sexual stimulation	Reproductive System
49634	Plantae	Rutaceae	Ruta angustifolia Pers.	ruda	aerial parts blooming	infusion	oral	Simple	livestock	Cañada Real de Andalucía (de los Serranos)	bloat in rumiants	Digestive System
95103	Plantae	Rutaceae	Ruta angustifolia Pers.	ruda	aerial part	decoction	oral	Simple	livestock	Cañada Real de Almansa al Collado de las Salinas	cathartics	Digestive System
135713	Plantae	Rutaceae	Ruta angustifolia Pers.	ruda	aerial parts blooming	decoction	oral	Simple	livestock	Indefinite	indigestion	Digestive System
58232	Plantae	Rutaceae	Ruta angustifolia Pers.	ruda	aerial parts blooming	direct	oral	Simple	livestock	Cañada Real de Andalucía (de los Serranos)	rumination (alterations)	Digestive System
105148	Plantae	Rutaceae	Ruta angustifolia Pers.	ruda	aerial part	infusion	wash wounds	Simple	livestock	Cañada Real de Andalucía (de los Serranos)	wound healing	Emergency medicine and Critical care (Wound Management)
98034	Plantae	Rutaceae	Ruta angustifolia Pers.	ruda	aerial parts blooming	decoction	wash wounds	Simple	livestock	Cañada Real de La Mancha a Murcia	wound healing	Emergency medicine and Critical care (Wound Management)
1410	Plantae	Rutaceae	Ruta angustifolia Pers.	ruda	aerial parts blooming	fry rue in olive oil	wash wounds	Mixture 2	Equus caballus Linnaeus, 1758	Cañada Real Segoviana	wound healing	Emergency medicine and Critical care (Wound Management)
18163	Plantae	Rutaceae	Ruta angustifolia Pers.	ruda	aerial parts blooming	fry rue in olive oil	apply on wounds	Mixture 2	Equus caballus Linnaeus, 1758	Cañada Real Segoviana	wound healing	Emergency medicine and Critical care (Wound Management)
58235	Plantae	Rutaceae	Ruta angustifolia Pers.	ruda	aerial parts blooming	direct	environmental	Simple	animals and humans	Cañada Real de Andalucía (de los Serranos)	flea	Integumentary system
135660	Plantae	Rutaceae	Ruta angustifolia Pers.	ruda	aerial parts blooming	direct	environmental	Simple	animals and humans	Cañada Real de Andalucía (de los Serranos)	flea	Integumentary system
105887	Plantae	Rutaceae	Ruta angustifolia Pers.	ruda	whole plant	direct	environmental	Simple	animals and humans	Cañada Real de Andalucía (de los Serranos)	snails	Pest control
136731	Plantae	Rutaceae	Ruta angustifolia Pers.	ruda	whole plant	decoction	oral	Simple	livestock	Vereda Real del Camino de Alicante	parturition abnormal events	Reproductive System
49637	Plantae	Rutaceae	Ruta angustifolia Pers.	ruda	aerial parts blooming	decoction	oral	Simple	Ovis aries Linnaeus, 1758	Cañada Real de Andalucía (de los Serranos)	placental retention	Reproductive System
41731	Plantae	Rutaceae	Ruta angustifolia Pers.	ruda del campo	aerial parts blooming	infusion	oral	Simple	Ovis aries Linnaeus, 1758	Cañada Real de Andalucía (de los Serranos)	placental retention	Reproductive System
135713	Plantae	Rutaceae	Ruta angustifolia Pers.	ruda	aerial part	decoction	oral	Simple	livestock	Indefinite	placental retention	Reproductive System
95103	Plantae	Rutaceae	Ruta angustifolia Pers.	ruda	aerial part	decoction	oral	Simple	livestock	Cañada Real de Almansa al Collado de las Salinas	placental retention	Reproductive System
98269	Plantae	Rutaceae	Ruta angustifolia Pers.	ruda	whole plant	direct	oral	Simple	livestock	Cañada Real de Andalucía (de los Serranos)	plants poisonous to animals	Toxicology (Poisonous plants)
98269	Plantae	Rutaceae	Ruta angustifolia Pers.	ruda	whole plant	direct	oral	Simple	animals and humans	Cañada Real de Andalucía (de los Serranos)	plants poisonous to animals	Toxicology (Poisonous plants)
20973	Plantae	Rutaceae	Ruta montana (L.) L.	ruda	aerial part	decoction	oral	Simple	Ovis aries Linnaeus, 1758 (lamb)	Cordel de Villahermosa	neonatal diarrhea in ruminants	Digestive System (Diarrhea in neonatal ruminants)
70466	Plantae	Rutaceae	Ruta montana (L.) L.	ruda	aerial parts blooming	decoction	wash wounds	Simple	livestock	Indefinite	wound healing	Emergency medicine and Critical care (Wound Management)
98034	Plantae	Rutaceae	Ruta montana (L.) L.	ruda	aerial parts blooming	decoction	wash wounds	Simple	livestock	Cañada Real de Andalucía (de los Serranos)	wound healing	Emergency medicine and Critical care (Wound Management)
23485	Plantae	Rutaceae	Ruta montana (L.) L.	ruda	aerial part	fry rue in olive oil	apply on wounds	Mixture 2	livestock	Cañada Real Segoviana	wound healing	Emergency medicine and Critical care (Wound Management)
10546	Plantae	Rutaceae	Ruta montana (L.) L.	ruda	unspecified	fry rue in olive oil	apply on wounds	Simple	livestock	Cañada Real Segoviana	wound healing	Emergency medicine and Critical care (Wound Management)
13914	Plantae	Rutaceae	Ruta montana (L.) L.	ruda	whole plant	fry rue in olive oil	apply on wounds	Mixture 3	livestock	Cañada Real Segoviana	wound healing	Emergency medicine and Critical care (Wound Management)
5022a	Plantae	Rutaceae	Ruta montana (L.) L.	ruda	aerial parts blooming	fry rue in olive oil	apply on wounds	Mixture 2	livestock	Cañada Real Segoviana	wound healing	Emergency medicine and Critical care (Wound Management)
5039a	Plantae	Rutaceae	Ruta montana (L.) L.	ruda	aerial parts blooming	fry rue in olive oil	apply on wounds	Mixture 2	livestock	Cañada Real Segoviana	wound healing	Emergency medicine and Critical care (Wound Management)
5156a	Plantae	Rutaceae	Ruta montana (L.) L.	ruda	aerial parts blooming	fry rue in olive oil	apply on wounds	Mixture 2	livestock	Cañada Real Segoviana	wound healing	Emergency medicine and Critical care (Wound Management)
23700	Plantae	Rutaceae	Ruta montana (L.) L.	ruda	aerial part	infusion	rub	Simple	livestock	Cañada Real de la Plata	pain relief	Management and Nutrition (Pain assessment and management
24318	Plantae	Rutaceae	Ruta montana (L.) L.	ruda	aerial part	infusion	rub	Simple	livestock	Cañada de Pozuelo	pain relief	Management and Nutrition (Pain assessment and management
3610	Plantae	Rutaceae	Ruta montana (L.) L.	ruda	aerial parts blooming	direct	environmental	Simple	livestock	Cañada Real Segoviana	fly control	Pest control
97112	Plantae	Rutaceae	Ruta montana (L.) L.	ruda	aerial part	direct	environmental	Simple	animals and humans	Cañada Real Conquense	mice	Pest control
3610	Plantae	Rutaceae	Ruta montana (L.) L.	ruda	aerial parts blooming	direct	environmental	Simple	livestock	Cañada Real Segoviana	mosquitoes	Pest control
2296	Plantae	Rutaceae	Ruta montana (L.) L.	ruda	whole plant	direct	environmental	Simple	animals and humans	Cañada Real de la Plata	moths	Pest control
5135	Plantae	Rutaceae	Ruta montana (L.) L.	ruda	aerial part	direct	environmental	Simple	livestock	Vereda de Navas de Estena	repellants	Pest control
5170	Plantae	Rutaceae	Ruta montana (L.) L.	ruda	aerial part	direct	environmental	Simple	livestock	Vereda de Navas de Estena	repellants	Pest control
22242	Plantae	Rutaceae	Ruta montana (L.) L.	ruda	whole plant	direct	environmental	Simple	animals and humans	Vereda de la Dehesa	repellants	Pest control
5045	Plantae	Rutaceae	Ruta montana (L.) L.	ruda	aerial part	direct	environmental	Simple	livestock	Cañada Real Segoviana	repellants	Pest control
17485	Plantae	Rutaceae	Ruta montana (L.) L.	ruda	whole plant	direct	environmental	Simple	animals and humans	Cañada Real Segoviana	repellants	Pest control
9627	Plantae	Rutaceae	Ruta montana (L.) L.	ruda	whole plant	direct	environmental	Simple	livestock	Cañada Real Segoviana	repellants	Pest control
5041	Plantae	Rutaceae	Ruta montana (L.) L.	ruda	aerial parts blooming	direct	apply	Simple	animals and humans	Cañada Real Segoviana	repellants	Pest control
1362	Plantae	Rutaceae	Ruta montana (L.) L.	ruda	aerial parts blooming	direct	apply	Simple	Gallus gallus (Linnaeus, 1758)	Cañada de Puerto Suelta	prolapse of the oviduct in poultry	Poultry (Disorders of the reproductive system)
24459	Plantae	Rutaceae	Ruta montana (L.) L.	rua	aerial part	direct	oral	Simple	livestock	Cañada Real Soriana Oriental	abortion	Reproductive System
21701	Plantae	Rutaceae	Ruta montana (L.) L.	ruda	aerial parts blooming	decoction	oral	Simple	Capra hircus Linnaeus, 1758	Cañada Real Soriana Oriental	placental retention	Reproductive System
25230	Plantae	Rutaceae	Ruta montana (L.) L.	ruda	aerial parts blooming	decoction	oral	Simple	livestock	Cañada Real de la Plata	placental retention	Reproductive System
41732	Plantae	Rutaceae	Ruta montana (L.) L.	contrarruda	aerial parts blooming	infusion	oral	Simple	Ovis aries Linnaeus, 1758	Cañada Real de Andalucía (de los Serranos)	placental retention	Reproductive System
5164	Plantae	Rutaceae	Ruta montana (L.) L.	ruda	aerial part	decoction	oral	Simple	livestock	Cañada Real Segoviana	placental retention	Reproductive System
5155	Plantae	Rutaceae	Ruta montana (L.) L.	ruda	aerial part	decoction	oral	Simple	livestock	Cañada Real Segoviana	placental retention	Reproductive System
43	Plantae	Rutaceae	Ruta montana (L.) L.	ruda	aerial parts blooming	infusion	oral	Simple	livestock	Cañada Real Soriana Oriental	placental retention	Reproductive System
7687	Plantae	Rutaceae	Ruta montana (L.) L.	ruda	whole plant	infusion	oral	Simple	livestock	Cañada Real Soriana Oriental	placental retention	Reproductive System
6603	Plantae	Rutaceae	Ruta montana (L.) L.	ruda	whole plant	infusion	oral	Simple	livestock	Cañada Real Soriana Oriental	placental retention	Reproductive System
1542	Plantae	Rutaceae	Ruta montana (L.) L.	ruda	aerial parts blooming	infusion	oral	Simple	Bos taurus Linnaeus, 1758 (cow)	Cañada Real Soriana Oriental	placental retention	Reproductive System
18621	Plantae	Rutaceae	Ruta montana (L.) L.	ruda	aerial parts blooming	decoction	oral	Simple	Bos taurus Linnaeus, 1758 (cow)	Cañada Real Soriana Oriental	placental retention	Reproductive System
21559	Plantae	Rutaceae	Ruta montana (L.) L.	ruda	aerial parts blooming	decoction	oral	Simple	Bos taurus Linnaeus, 1758 (cow)	Cañada Real Soriana Oriental	placental retention	Reproductive System
21520	Plantae	Rutaceae	Ruta montana (L.) L.	ruda	aerial parts blooming	decoction	oral	Simple	Bos taurus Linnaeus, 1758 (cow)	Cañada Real Soriana Oriental	placental retention	Reproductive System
20669	Plantae	Rutaceae	Ruta montana (L.) L.	ruda	aerial parts blooming	decoction	oral	Simple	livestock	Cordel del Camino de los Cortijos	placental retention	Reproductive System
23699	Plantae	Rutaceae	Ruta montana (L.) L.	ruda	aerial part	infusion	oral	Simple	Capra hircus Linnaeus, 1758	Cañada Real de la Plata	placental retention	Reproductive System
24682	Plantae	Rutaceae	Ruta montana (L.) L.	ruda	aerial part	infusion	oral	Simple	livestock	Cañada Real de la Plata	placental retention	Reproductive System
23486	Plantae	Rutaceae	Ruta montana (L.) L.	ruda	aerial part	decoction	oral	Simple	livestock	Cañada Real Segoviana	placental retention	Reproductive System
5076	Plantae	Rutaceae	Ruta montana (L.) L.	ruda	aerial parts blooming	direct	apply on wounds	Simple	animals and humans	Cañada Real de Andalucía (de los Serranos)	bites (indefinite)	Toxicology
1332	Plantae	Rutaceae	Ruta montana (L.) L.	ruda	aerial parts blooming	crush	environmental	Simple	edible freshwater fish	Cañada de Puerto Suelta	fish poisons	Toxicology
53920	Plantae	Rutaceae	Ruta montana (L.) L.	ruda	whole plant	direct	environmental	Simple	edible freshwater fish	Cañada del Carrerón	fish poisons	Toxicology
1287	Plantae	Rutaceae	Ruta montana (L.) L.	ruda	aerial parts blooming	direct	touch	Simple	animals and humans	Cañada Real de la Plata	irritant (plants)	Toxicology
23701	Plantae	Rutaceae	Ruta montana (L.) L.	ruda	aerial part	direct	touch	Simple	animals and humans	Cañada Real de la Plata	irritant (plants)	Toxicology
1206	Plantae	Rutaceae	Ruta montana (L.) L.	ruda	whole plant	direct	oral	Simple	Capra hircus Linnaeus, 1758	Cañada Real Segoviana	plants poisonous to animals	Toxicology (Poisonous plants)
17400	Plantae	Rutaceae	Ruta montana (L.) L.	ruda	whole plant	direct	oral	Simple	Capra hircus Linnaeus, 1758	Cañada Real Segoviana	plants poisonous to animals	Toxicology (Poisonous plants)
1351	Plantae	Rutaceae	Ruta montana (L.) L.	ruda	aerial parts blooming	direct	oral	Simple	livestock	Cañada Real Conquense	plants poisonous to animals	Toxicology (Poisonous plants)
69337	Plantae	Rutaceae	Ruta montana (L.) L.	ruda	whole plant	direct	oral	Simple	livestock	Cañada Real Conquense	plants poisonous to animals	Toxicology (Poisonous plants)
17817	Plantae	Rutaceae	Ruta montana (L.) L.	ruda	whole plant	direct	oral	Simple	animals and humans	Cañada de Puerto Suelta	plants poisonous to animals	Toxicology (Poisonous plants)
289	Plantae	Rutaceae	Ruta montana (L.) L.	rua	aerial part	direct	touch	Simple	animals and humans	Cañada Real Soriana Oriental	plants poisonous to animals	Toxicology (Poisonous plants)
24596	Plantae	Rutaceae	Ruta montana (L.) L.	ruda	whole plant	direct	oral	Simple	animals and humans	Cañada Real Segoviana	plants poisonous to animals	Toxicology (Poisonous plants)
24818	Plantae	Rutaceae	Ruta montana (L.) L.	ruda	whole plant	direct	oral	Simple	animals and humans	Cañada Real Galiana	plants poisonous to animals	Toxicology (Poisonous plants)
1434	Plantae	Rutaceae	Ruta montana (L.) L.	rua	aerial parts blooming	direct	environmental	Simple	animals and humans	Cañada Real Segoviana	snakebite (viper)	Toxicology (Snakebite)
18251	Plantae	Rutaceae	Ruta montana (L.) L.	rua	branch	direct	carry along	Simple	animals and humans	Cañada Real Segoviana	snakebite (viper)	Toxicology (Snakebite)
105462	Plantae	Scrophulariaceae	Verbascum pulverulentum Vill.	gordolobo	aerial part	crush	environmental	Simple	edible freshwater fish	Cañada Real de Andalucía (de los Serranos)	fish poisons	Toxicology
105463	Plantae	Scrophulariaceae	Verbascum pulverulentum Vill.	gordolobo	aerial part	crush	environmental	Simple	edible freshwater fish	Cañada Real de Andalucía (de los Serranos)	fish poisons	Toxicology
3977	Plantae	Scrophulariaceae	Verbascum pulverulentum Vill.	gordolobo	whole plant	crush	environmental	Simple	livestock	Cañada Real Segoviana	fish poisons	Toxicology
24819	Plantae	Scrophulariaceae	Verbascum pulverulentum Vill.	verdelobo	seed	crush	environmental	Simple	edible freshwater fish	Cañada Real Galiana	fish poisons	Toxicology
2137	Plantae	Scrophulariaceae	Verbascum pulverulentum Vill.	gordolobo	whole plant	crush	environmental	Simple	edible freshwater fish	Cañada de Pozuelo	fish poisons	Toxicology
24903	Plantae	Scrophulariaceae	Verbascum pulverulentum Vill.	gordolobo, verdelobo	seed	crush	environmental	Simple	edible freshwater fish	Cañada Real Segoviana	fish poisons	Toxicology
3965	Plantae	Scrophulariaceae	Verbascum pulverulentum Vill.	gordolobo, verdelobo	whole plant	direct	oral	Simple	livestock	Cañada Real Segoviana	plants poisonous to animals	Toxicology (Poisonous plants)
3981	Plantae	Scrophulariaceae	Verbascum pulverulentum Vill.	gordolobo, verdelobo	whole plant	direct	oral	Simple	livestock	Cañada Real Segoviana	plants poisonous to animals	Toxicology (Poisonous plants)
1811	Plantae	Scrophulariaceae	Verbascum rotundifolium Ten.	verdologo	seed	crush	environmental	Simple	edible freshwater fish	Indefinite	fish poisons	Toxicology
105465	Plantae	Scrophulariaceae	Verbascum rotundifolium Ten.	gordolobo	aerial part	crush	environmental	Simple	edible freshwater fish	Cañada Real de Andalucía (de los Serranos)	fish poisons	Toxicology
1323	Plantae	Scrophulariaceae	Verbascum rotundifolium Ten.	verdolobo	leaf	crush	environmental	Simple	edible freshwater fish	Cañada de Puerto Suelta	fish poisons	Toxicology
17666a	Plantae	Scrophulariaceae	Verbascum rotundifolium Ten.	gordolobo	whole plant	crush	environmental	Simple	edible freshwater fish	Cañada Real Segoviana	fish poisons	Toxicology
18275a	Plantae	Scrophulariaceae	Verbascum rotundifolium Ten.	gordolobo	whole plant	crush	environmental	Simple	edible freshwater fish	Cañada Real Segoviana	fish poisons	Toxicology
24579a	Plantae	Scrophulariaceae	Verbascum rotundifolium Ten.	gordolobo	leaf	crush	environmental	Simple	edible freshwater fish	Cañada Real Segoviana	fish poisons	Toxicology
78175a	Plantae	Scrophulariaceae	Verbascum rotundifolium Ten.	gordolobo	leaf	crush	environmental	Simple	edible freshwater fish	Cañada Real Segoviana	fish poisons	Toxicology
1449	Plantae	Scrophulariaceae	Verbascum rotundifolium Ten.	gordolobo	leaf	crush	environmental	Simple	edible freshwater fish	Cañada Real Segoviana	fish poisons	Toxicology
25437a	Plantae	Scrophulariaceae	Verbascum rotundifolium Ten.	gordolobo	seed	crush	environmental	Simple	edible freshwater fish	Cañada Real de la Plata	fish poisons	Toxicology
22044	Plantae	Scrophulariaceae	Verbascum rotundifolium Ten.	gordolobo	whole plant	crush	environmental	Simple	edible freshwater fish	Cañada de Pozuelo	fish poisons	Toxicology
24320	Plantae	Scrophulariaceae	Verbascum rotundifolium Ten.	verdelobo	leaf	direct	environmental	Simple	edible freshwater fish	Cañada de Pozuelo	fish poisons	Toxicology
23460	Plantae	Scrophulariaceae	Verbascum rotundifolium Ten.	verdelobo	leaf	crush	environmental	Simple	edible freshwater fish	Cañada Real Galiana	fish poisons	Toxicology
17816	Plantae	Scrophulariaceae	Verbascum rotundifolium Ten.	verdolobo	whole plant	direct	oral	Simple	livestock	Cañada de Puerto Suelta	plants poisonous to animals	Toxicology (Poisonous plants)
105464	Plantae	Scrophulariaceae	Verbascum sinuatum L.	gordolobo	aerial part	crush	environmental	Simple	edible freshwater fish	Cañada Real de Andalucía (de los Serranos)	fish poisons	Toxicology
17666b	Plantae	Scrophulariaceae	Verbascum sinuatum L.	gordolobo	whole plant	crush	environmental	Simple	edible freshwater fish	Cañada Real Segoviana	fish poisons	Toxicology
18275b	Plantae	Scrophulariaceae	Verbascum sinuatum L.	gordolobo	whole plant	crush	environmental	Simple	edible freshwater fish	Cañada Real Segoviana	fish poisons	Toxicology
24579b	Plantae	Scrophulariaceae	Verbascum sinuatum L.	gordolobo	leaf	crush	environmental	Simple	edible freshwater fish	Cañada Real Segoviana	fish poisons	Toxicology
78175b	Plantae	Scrophulariaceae	Verbascum sinuatum L.	gordolobo	leaf	crush	environmental	Simple	edible freshwater fish	Cañada Real Segoviana	fish poisons	Toxicology
25437b	Plantae	Scrophulariaceae	Verbascum sinuatum L.	gordolobo	seed	crush	environmental	Simple	edible freshwater fish	Cañada Real de la Plata	fish poisons	Toxicology
158	Plantae	Scrophulariaceae	Verbascum sinuatum L.	gordolobo	leaf	crush	environmental	Simple	edible freshwater fish	Cañada Real Soriana Oriental	fish poisons	Toxicology
1659	Plantae	Scrophulariaceae	Verbascum sinuatum L.	verdelobo	leaf	crush	environmental	Simple	edible freshwater fish	Cañada Real de Andalucía (de los Serranos)	fish poisons	Toxicology
58762	Plantae	Scrophulariaceae	Verbascum sinuatum L.	verdelobo	leaf	crush	environmental	Simple	edible freshwater fish	Cañada Real de Andalucía (de los Serranos)	fish poisons	Toxicology
136940	Plantae	Scrophulariaceae	Verbascum sinuatum L.	verdelobo	aerial parts blooming	crush	environmental	Simple	edible freshwater fish	Vereda del Camino de Andalucía	fish poisons	Toxicology
130403	Plantae	Scrophulariaceae	Verbascum thapsus L.	verdelobo	leaf	crush	environmental	Simple	edible freshwater fish	Cañada Real Leonesa Oriental	fish poisons	Toxicology
17666c	Plantae	Scrophulariaceae	Verbascum thapsus L.	gordolobo	whole plant	crush	environmental	Simple	edible freshwater fish	Cañada Real Segoviana	fish poisons	Toxicology
18275c	Plantae	Scrophulariaceae	Verbascum thapsus L.	gordolobo	whole plant	crush	environmental	Simple	edible freshwater fish	Cañada Real Segoviana	fish poisons	Toxicology
24579c	Plantae	Scrophulariaceae	Verbascum thapsus L.	gordolobo	leaf	crush	environmental	Simple	edible freshwater fish	Cañada Real Segoviana	fish poisons	Toxicology
78175c	Plantae	Scrophulariaceae	Verbascum thapsus L.	gordolobo	leaf	crush	environmental	Simple	edible freshwater fish	Cañada Real Segoviana	fish poisons	Toxicology
25437c	Plantae	Scrophulariaceae	Verbascum thapsus L.	gordolobo	seed	crush	environmental	Simple	edible freshwater fish	Cañada Real de la Plata	fish poisons	Toxicology
131173	Plantae	Scrophulariaceae	Verbascum thapsus L.	verdolobo	leaf	crush	environmental	Simple	edible freshwater fish	Cañada Real Segoviana	fish poisons	Toxicology
23483	Plantae	Scrophulariaceae	Verbascum virgatum Stokes	verdolobo	leaf	crush	environmental	Simple	edible freshwater fish	Cañada Real Segoviana	fish poisons	Toxicology
23459	Plantae	Scrophulariaceae	Verbascum virgatum Stokes	verdelobo	leaf	crush	environmental	Simple	edible freshwater fish	Cañada Real Galiana	fish poisons	Toxicology
106631	Plantae	Solanaceae	Capsicum annuum L. var. minimum (Miller) Heiser	pimiento picoso	seed	decoction	to wash	Simple	Sus domesticus Erxleben, 1777	Indefinite	disorders of the hoof	Emergency medicine and Critical care (Wound Management)
1469	Plantae	Solanaceae	Capsicum annuum L. var. minimum (Miller) Heiser	guindilla	fruit	sabuco, honey, chilli pepper and oil ointment	apply on wounds	Mixture 4	Equus asinus Linnaeus, 1758 x E. caballus Linnaeus, 1758	Cañada Real Segoviana	wound healing	Emergency medicine and Critical care (Wound Management)
3873	Plantae	Solanaceae	Capsicum annuum L. var. minimum (Miller) Heiser	guindilla	fruit	cook elderberry with chilli peppers and fry with olive oil	wash wounds	Mixture 3	animals and humans	Cañada Real Segoviana	wound healing	Emergency medicine and Critical care (Wound Management)
2270	Plantae	Solanaceae	Capsicum annuum L. var. minimum (Miller) Heiser	pimiento	fruit	poultice with ground pepper and cobweb	apply on wounds	Mixture 2	livestock	Cañada Real de la Plata	wound healing	Emergency medicine and Critical care (Wound Management)
49828	Plantae	Solanaceae	Capsicum annuum L. var. minimum (Miller) Heiser	pimiento picante	fruit	direct	rub	Simple	Ovis aries Linnaeus, 1758 (ram)	Cañada Real de Andalucía (de los Serranos)	sexual stimulation	Reproductive System
21123	Plantae	Solanaceae	Datura stramonium L.	estramonio	whole plant	direct	environmental	Simple	animals and humans	Cañada Real de la Plata	talpidae (moles)	Pest control
1997	Plantae	Solanaceae	Datura stramonium L.	estramonio	whole plant	direct	environmental	Simple	animals and humans	Cañada Real de la Plata	talpidae (moles)	Pest control
105602	Plantae	Solanaceae	Datura stramonium L.	tártagos	whole plant	direct	oral	Simple	animals and humans	Cañada Real de Andalucía (de los Serranos)	plants poisonous to animals	Toxicology (Poisonous plants)
135661	Plantae	Solanaceae	Datura stramonium L.	tártagos	aerial part	direct	oral	Simple	animals and humans	Cañada Real de Andalucía (de los Serranos)	plants poisonous to animals	Toxicology (Poisonous plants)
94836	Plantae	Solanaceae	Datura stramonium L.	malgüeles	whole plant	direct	oral	Simple	livestock	Indefinite	plants poisonous to animals	Toxicology (Poisonous plants)
106594	Plantae	Solanaceae	Hyoscyamus albus L.	beniño	leaf	direct	touch	Simple	animals and humans	Indefinite	irritant (plants)	Toxicology
104491	Plantae	Solanaceae	Hyoscyamus albus L.	biniño	seed	direct	oral	Simple	animals and humans	Indefinite	poisoning (indefinite)	Toxicology
105601	Plantae	Solanaceae	Hyoscyamus albus L.	beleño	whole plant	direct	oral	Simple	animals and humans	Cañada Real de Andalucía (de los Serranos)	plants poisonous to animals	Toxicology (Poisonous plants)
105746	Plantae	Solanaceae	Hyoscyamus albus L.	beniño	seed	decoction	oral	Simple	animals and humans	Cañada Real de Andalucía (de los Serranos)	plants poisonous to animals	Toxicology (Poisonous plants)
1473	Plantae	Solanaceae	Hyoscyamus albus L.	beleño	whole plant	direct	oral	Simple	animals and humans	Cañada Real Segoviana	plants poisonous to animals	Toxicology (Poisonous plants)
18295	Plantae	Solanaceae	Hyoscyamus albus L.	beleño	whole plant	direct	oral	Simple	animals and humans	Cañada Real Segoviana	plants poisonous to animals	Toxicology (Poisonous plants)
1764	Plantae	Solanaceae	Hyoscyamus albus L.	beleño	whole plant	direct	oral	Simple	animals and humans	Cañada Real Segoviana	plants poisonous to animals	Toxicology (Poisonous plants)
24817	Plantae	Solanaceae	Hyoscyamus niger L.	benignos	whole plant	direct	oral	Simple	animals and humans	Cañada Real Galiana	plants poisonous to animals	Toxicology (Poisonous plants)
1548	Plantae	Solanaceae	Nicotiana rustica L.	puro	leaf	ferment and roll up	environmental	Simple	animals and humans	Cañada Real de Jábaga	moths	Pest control
97961	Plantae	Solanaceae	Nicotiana tabacum L.	tabaco	leaf	direct	environmental	Simple	animals and humans	Cañada Real de Andalucía (de los Serranos)	moths	Pest control
105561	Plantae	Solanaceae	Nicotiana tabacum L.	tabaco verde	leaf	direct	oral	Simple	animals and humans	Cañada Real de Andalucía (de los Serranos)	moths	Pest control
97961	Plantae	Solanaceae	Nicotiana tabacum L.	tabaco	leaf	direct	environmental	Simple	animals and humans	Cañada Real de (Andalucía a Valencia)	moths	Pest control
97961	Plantae	Solanaceae	Nicotiana tabacum L.	tabaco	leaf	direct	environmental	Simple	animals and humans	Cañada Real de Andalucía (de los Serranos)	moths	Pest control
97961	Plantae	Solanaceae	Nicotiana tabacum L.	tabaco	leaf	direct	oral	Simple	animals and humans	Cañada Real de Murcia a Andalucía	moths	Pest control
97961	Plantae	Solanaceae	Nicotiana tabacum L.	tabaco	leaf	direct	environmental	Simple	animals and humans	Cordel de Andalucía	moths	Pest control
23581	Plantae	Solanaceae	Solanum nigrum L.	ceñiglos	aerial part	crush	apply	Simple	Canis familiaris Linnaeus, 1758	Cañada Real Segoviana	furunculosis (dogs)	Integumentary system
25479	Plantae	Solanaceae	Solanum nigrum L.	ceñiglos	whole plant	direct	oral	Simple	Oryctolagus cuniculus (Linnaeus, 1758)	Cañada Real Soriana Oriental	plants poisonous to animals	Toxicology (Poisonous plants)
70624	Plantae	Solanaceae	Solanum nigrum L.	ceñiglos	whole plant	direct	oral	Simple	Oryctolagus cuniculus (Linnaeus, 1758)	Cañada Real Soriana Oriental	plants poisonous to animals	Toxicology (Poisonous plants)
25438	Plantae	Solanaceae	Solanum nigrum L.	cenizos	fruit	direct	oral	Simple	Oryctolagus cuniculus (Linnaeus, 1758)	Cañada Real de la Plata	plants poisonous to animals	Toxicology (Poisonous plants)
136937	Plantae	Tamaricaceae	Tamarix gallica L.	tarayz	aerial part	direct	environmental	Simple	animals and humans	Vereda del Camino de Andalucía	repellants	Pest control
97933	Plantae	Taxaceae	Taxus baccata L.	tejo	whole plant	direct	oral	Simple	animals and humans	Cañada Real de (Andalucía a Valencia)	plants poisonous to animals	Toxicology (Poisonous plants)
97933	Plantae	Taxaceae	Taxus baccata L.	tejo	whole plant	direct	oral	Simple	animals and humans	Indefinite	plants poisonous to animals	Toxicology (Poisonous plants)
4022	Plantae	Taxaceae	Taxus baccata L.	tejo	whole plant	direct	oral	Simple	Equus asinus Linnaeus, 1758	Cañada Real Segoviana	plants poisonous to animals	Toxicology (Poisonous plants)
97933	Plantae	Taxaceae	Taxus baccata L.	tejo	whole plant	direct	oral	Simple	animals and humans	Cañada Real de Murcia a Andalucía	plants poisonous to animals	Toxicology (Poisonous plants)
97933	Plantae	Taxaceae	Taxus baccata L.	tejo	whole plant	direct	oral	Simple	animals and humans	Cordel de Andalucía	plants poisonous to animals	Toxicology (Poisonous plants)
58344	Plantae	Thymelaeaceae	Daphne gnidium L.	matapollos	bark	direct	tie the bark to the tail	Simple	Ovis aries Linnaeus, 1758 (lamb)	Cañada Real de Andalucía (de los Serranos)	diarrhea (indefinite)	Digestive System
107016	Plantae	Thymelaeaceae	Daphne gnidium L.	torovisco	bark	direct	tie the bark to the tail	Simple	Ovis aries Linnaeus, 1758 (lamb)	Cañada Real de Andalucía (de los Serranos)	diarrhea (indefinite)	Digestive System
16577b	Plantae	Thymelaeaceae	Daphne gnidium L.	torovisco	bark	direct	tie	Simple	livestock	Cañada Real Soriana Oriental	enteropathies	Digestive System
1247	Plantae	Thymelaeaceae	Daphne gnidium L.	torovisco	whole plant	direct	tie the bark to the tail	Simple	Ovis aries Linnaeus, 1758 (lamb)	Cañada del Carrerón	neonatal diarrhea in ruminants	Digestive System
105339	Plantae	Thymelaeaceae	Daphne gnidium L.	torovisco	stem	direct	tie the bark to the tail	Simple	Ovis aries Linnaeus, 1758 (lamb)	Indefinite	neonatal diarrhea in ruminants	Digestive System (Diarrhea in neonatal ruminants)
17567	Plantae	Thymelaeaceae	Daphne gnidium L.	torovisco	bark	direct	tie the bark to the tail	Simple	Ovis aries Linnaeus, 1758 (lamb)	Cañada del Carrerón	neonatal diarrhea in ruminants	Digestive System (Diarrhea in neonatal ruminants)
49826	Plantae	Thymelaeaceae	Daphne gnidium L.	torovisco	bark	direct	tie the bark to the tail	Simple	livestock	Cañada Real de Andalucía (de los Serranos)	neonatal diarrhea in ruminants	Digestive System (Diarrhea in neonatal ruminants)
105137	Plantae	Thymelaeaceae	Daphne gnidium L.	torovisco	bark	a necklace is made with seven knots	place as necklace	Simple	livestock	Cañada Real de Andalucía (de los Serranos)	neonatal diarrhea in ruminants	Digestive System (Diarrhea in neonatal ruminants)
98141	Plantae	Thymelaeaceae	Daphne gnidium L.	torovisco	bark	direct	tie the bark to the tail	Simple	Ovis aries Linnaeus, 1758 (lamb)	Cañada Real de Andalucía (de los Serranos)	neonatal diarrhea in ruminants	Digestive System (Diarrhea in neonatal ruminants)
135236	Plantae	Thymelaeaceae	Daphne gnidium L.	torovisco	bark	direct	tie the bark to the tail	Simple	Ovis aries Linnaeus, 1758 (lamb)	Cañada Real de Andalucía (de los Serranos)	neonatal diarrhea in ruminants	Digestive System (Diarrhea in neonatal ruminants)
135159	Plantae	Thymelaeaceae	Daphne gnidium L.	torovisco	bark	direct	tie the bark to the tail	Simple	Ovis aries Linnaeus, 1758 (lamb)	Cañada Real de Andalucía (de los Serranos)	neonatal diarrhea in ruminants	Digestive System (Diarrhea in neonatal ruminants)
132310	Plantae	Thymelaeaceae	Daphne gnidium L.	torovisco	aerial parts blooming	direct	tie the bark to the tail	Simple	Ovis aries Linnaeus, 1758 (lamb)	Cañada Real Leonesa Oriental	neonatal diarrhea in ruminants	Digestive System (Diarrhea in neonatal ruminants)
96051	Plantae	Thymelaeaceae	Daphne gnidium L.	torovisco	bark	direct	tie the bark to the tail	Simple	Ovis aries Linnaeus, 1758 (lamb)	Cañada Real de Andalucía (de los Serranos)	neonatal diarrhea in ruminants	Digestive System (Diarrhea in neonatal ruminants)
96702	Plantae	Thymelaeaceae	Daphne gnidium L.	torovisco	bark	direct	tie the bark to the tail	Simple	Ovis aries Linnaeus, 1758 (lamb)	Cañada Real de Andalucía (de los Serranos)	neonatal diarrhea in ruminants	Digestive System (Diarrhea in neonatal ruminants)
296	Plantae	Thymelaeaceae	Daphne gnidium L.	torovisco	bark	direct	tie the bark to the tail	Simple	Ovis aries Linnaeus, 1758 (lamb)	Cordel de Ciudad Real	neonatal diarrhea in ruminants	Digestive System (Diarrhea in neonatal ruminants)
1245	Plantae	Thymelaeaceae	Daphne gnidium L.	torovisco	bark	direct	tie the bark to the tail	Simple	Ovis aries Linnaeus, 1758 (lamb)	Cañada del Carrerón	neonatal diarrhea in ruminants	Digestive System (Diarrhea in neonatal ruminants)
12128	Plantae	Thymelaeaceae	Daphne gnidium L.	torovisco	bark	direct	tie the bark to the tail	Simple	Ovis aries Linnaeus, 1758 (lamb)	Cañada del Carrerón	neonatal diarrhea in ruminants	Digestive System (Diarrhea in neonatal ruminants)
132310	Plantae	Thymelaeaceae	Daphne gnidium L.	torovisco	bark	direct	tie the bark to the tail	Simple	Ovis aries Linnaeus, 1758 (lamb)	Cañada Real Leonesa Oriental	neonatal diarrhea in ruminants	Digestive System (Diarrhea in neonatal ruminants)
1963	Plantae	Thymelaeaceae	Daphne gnidium L.	torovisco	bark	direct	tie the bark to the tail	Simple	Capra hircus Linnaeus, 1758	Cañada Real Soriana Oriental	neonatal diarrhea in ruminants	Digestive System (Diarrhea in neonatal ruminants)
20745	Plantae	Thymelaeaceae	Daphne gnidium L.	torovisco	bark	direct	tie the bark to the tail	Simple	Capra hircus Linnaeus, 1758	Cañada Real Soriana Oriental	neonatal diarrhea in ruminants	Digestive System (Diarrhea in neonatal ruminants)
5131	Plantae	Thymelaeaceae	Daphne gnidium L.	Torvisca	bark	direct	tie the bark to the tail	Simple	Ovis aries Linnaeus, 1758 (lamb)	Vereda de Navas de Estena	neonatal diarrhea in ruminants	Digestive System (Diarrhea in neonatal ruminants)
2258	Plantae	Thymelaeaceae	Daphne gnidium L.	torvisco	bark	direct	tie the bark to the tail	Simple	Capra hircus Linnaeus, 1758	Vereda de la Dehesa	neonatal diarrhea in ruminants	Digestive System (Diarrhea in neonatal ruminants)
5162	Plantae	Thymelaeaceae	Daphne gnidium L.	Torvisca	bark	direct	tie the bark to the tail	Simple	Ovis aries Linnaeus, 1758 (lamb)	Cañada Real Segoviana	neonatal diarrhea in ruminants	Digestive System (Diarrhea in neonatal ruminants)
4991	Plantae	Thymelaeaceae	Daphne gnidium L.	torovisco	bark	direct	tie the bark to the tail	Simple	Ovis aries Linnaeus, 1758 (lamb)	Cañada Real Segoviana	neonatal diarrhea in ruminants	Digestive System (Diarrhea in neonatal ruminants)
16121a	Plantae	Thymelaeaceae	Daphne gnidium L.	torovisco	bark	direct	tie the bark to the tail	Simple	Ovis aries Linnaeus, 1758 (lamb)	Cañada Real Segoviana	neonatal diarrhea in ruminants	Digestive System (Diarrhea in neonatal ruminants)
16121b	Plantae	Thymelaeaceae	Daphne gnidium L.	torovisco	bark	direct	tie the bark to the tail	Simple	Capra hircus Linnaeus, 1758	Cañada Real Segoviana	neonatal diarrhea in ruminants	Digestive System (Diarrhea in neonatal ruminants)
181	Plantae	Thymelaeaceae	Daphne gnidium L.	torovisco	bark	direct	tie the bark to the tail	Simple	Ovis aries Linnaeus, 1758 (lamb)	Cañada Real Soriana Oriental	neonatal diarrhea in ruminants	Digestive System (Diarrhea in neonatal ruminants)
1007	Plantae	Thymelaeaceae	Daphne gnidium L.	torovisco	whole plant	direct	tie the bark to the tail	Simple	Ovis aries Linnaeus, 1758 (lamb)	Cañada Real Soriana Oriental	neonatal diarrhea in ruminants	Digestive System (Diarrhea in neonatal ruminants)
32	Plantae	Thymelaeaceae	Daphne gnidium L.	torovisco	whole plant	direct	tie	Simple	Ovis aries Linnaeus, 1758 (lamb)	Cañada Real Soriana Oriental	neonatal diarrhea in ruminants	Digestive System (Diarrhea in neonatal ruminants)
1890	Plantae	Thymelaeaceae	Daphne gnidium L.	torovisco	bark	direct	tie the bark to the tail	Simple	Ovis aries Linnaeus, 1758 (lamb)	Cañada Real Conquense	neonatal diarrhea in ruminants	Digestive System (Diarrhea in neonatal ruminants)
70763	Plantae	Thymelaeaceae	Daphne gnidium L.	torovisco	bark	direct	tie the bark to the tail	Simple	Ovis aries Linnaeus, 1758 (lamb)	Cañada Real Conquense	neonatal diarrhea in ruminants	Digestive System (Diarrhea in neonatal ruminants)
136948	Plantae	Thymelaeaceae	Daphne gnidium L.	torovisco	bark	direct	tie the bark to the tail	Simple	Ovis aries Linnaeus, 1758 (lamb)	Vereda del Camino de Andalucía	neonatal diarrhea in ruminants	Digestive System (Diarrhea in neonatal ruminants)
53634	Plantae	Thymelaeaceae	Daphne gnidium L.	torovisco	bark	direct	tie the bark to the tail	Simple	Ovis aries Linnaeus, 1758 (lamb)	Cañada Real Conquense	neonatal diarrhea in ruminants	Digestive System (Diarrhea in neonatal ruminants)
41429	Plantae	Thymelaeaceae	Daphne gnidium L.	torvisco	bark	direct	tie the bark to the tail	Simple	Ovis aries Linnaeus, 1758 (lamb)	Cañada Real Conquense	neonatal diarrhea in ruminants	Digestive System (Diarrhea in neonatal ruminants)
5028	Plantae	Thymelaeaceae	Daphne gnidium L.	Torvisca	bark	direct	tie the bark to the tail	Simple	Ovis aries Linnaeus, 1758 (lamb)	Cañada Real Segoviana	neonatal diarrhea in ruminants	Digestive System (Diarrhea in neonatal ruminants)
98141	Plantae	Thymelaeaceae	Daphne gnidium L.	torovisco	bark	direct	tie the bark to the tail	Simple	Ovis aries Linnaeus, 1758 (lamb)	Vereda del Camino de Andalucía	neonatal diarrhea in ruminants	Digestive System (Diarrhea in neonatal ruminants)
2086	Plantae	Thymelaeaceae	Daphne gnidium L.	torvisco	bark	direct	tie the bark to the tail	Simple	Ovis aries Linnaeus, 1758 (lamb)	Cañada del Carrerón	neonatal diarrhea in ruminants	Digestive System (Diarrhea in neonatal ruminants)
23219	Plantae	Thymelaeaceae	Daphne gnidium L.	torvisca	bark	direct	tie the bark to the tail	Simple	Capra hircus Linnaeus, 1758	Cañada Real Segoviana	neonatal diarrhea in ruminants	Digestive System (Diarrhea in neonatal ruminants)
23219	Plantae	Thymelaeaceae	Daphne gnidium L.	torvisca	bark	direct	tie the bark to the tail	Simple	Ovis aries Linnaeus, 1758 (lamb)	Cañada Real Segoviana	neonatal diarrhea in ruminants	Digestive System (Diarrhea in neonatal ruminants)
5105	Plantae	Thymelaeaceae	Daphne gnidium L.	Torvisca	bark	direct	tie the bark to the tail	Simple	Capra hircus Linnaeus, 1758	Cañada Real Segoviana	neonatal diarrhea in ruminants	Digestive System (Diarrhea in neonatal ruminants)
5105	Plantae	Thymelaeaceae	Daphne gnidium L.	Torvisca	bark	direct	tie the bark to the tail	Simple	Ovis aries Linnaeus, 1758 (lamb)	Cañada Real Segoviana	neonatal diarrhea in ruminants	Digestive System (Diarrhea in neonatal ruminants)
130	Plantae	Thymelaeaceae	Daphne gnidium L.	torovisco	stem	direct	tie the bark to the tail	Simple	Ovis aries Linnaeus, 1758 (lamb)	Cañada Real Soriana Oriental	neonatal diarrhea in ruminants	Digestive System (Diarrhea in neonatal ruminants)
24611	Plantae	Thymelaeaceae	Daphne gnidium L.	torvisca	bark	direct	tie the bark to the tail	Simple	Capra hircus Linnaeus, 1758	Cañada Real Segoviana	neonatal diarrhea in ruminants	Digestive System (Diarrhea in neonatal ruminants)
5048	Plantae	Thymelaeaceae	Daphne gnidium L.	Torvisca	bark	direct	tie the bark to the tail	Simple	Ovis aries Linnaeus, 1758 (lamb)	Cañada Real Segoviana	neonatal diarrhea in ruminants	Digestive System (Diarrhea in neonatal ruminants)
58	Plantae	Thymelaeaceae	Daphne gnidium L.	torovisco	bark	direct	tie the bark to the tail	Simple	Ovis aries Linnaeus, 1758 (lamb)	Cordel del Camino de los Cortijos	neonatal diarrhea in ruminants	Digestive System (Diarrhea in neonatal ruminants)
49	Plantae	Thymelaeaceae	Daphne gnidium L.	torovisco	bark	direct	tie the bark to the tail	Simple	Ovis aries Linnaeus, 1758 (lamb)	Cañada Real de la Plata	neonatal diarrhea in ruminants	Digestive System (Diarrhea in neonatal ruminants)
1396	Plantae	Thymelaeaceae	Daphne gnidium L.	torvisco	bark	direct	tie	Simple	livestock	Cañada Real de la Plata	neonatal diarrhea in ruminants	Digestive System (Diarrhea in neonatal ruminants)
77615	Plantae	Thymelaeaceae	Daphne gnidium L.	Torvisco	bark	direct	tie the bark to the tail	Simple	Ovis aries Linnaeus, 1758 (lamb)	Cañada Real de la Plata	neonatal diarrhea in ruminants	Digestive System (Diarrhea in neonatal ruminants)
16	Plantae	Thymelaeaceae	Daphne gnidium L.	torovisco	bark	direct	tie the bark to the tail	Simple	Ovis aries Linnaeus, 1758 (lamb)	Cañada Real de la Plata	neonatal diarrhea in ruminants	Digestive System (Diarrhea in neonatal ruminants)
246	Plantae	Thymelaeaceae	Daphne gnidium L.	torovisco	bark	direct	tie the bark to the tail	Simple	Ovis aries Linnaeus, 1758 (lamb)	Cañada de Pozuelo	neonatal diarrhea in ruminants	Digestive System (Diarrhea in neonatal ruminants)
135211	Plantae	Thymelaeaceae	Daphne gnidium L.	torovisco	bark	direct	tie the bark to the tail	Simple	Ovis aries Linnaeus, 1758 (lamb)	Cañada Real Conquense	neonatal diarrhea in ruminants	Digestive System (Diarrhea in neonatal ruminants)
188	Plantae	Thymelaeaceae	Daphne gnidium L.	torovisco	bark	direct	tie the bark to the tail	Simple	Ovis aries Linnaeus, 1758 (lamb)	Cañada Real Soriana Oriental	neonatal diarrhea in ruminants	Digestive System (Diarrhea in neonatal ruminants)
1751	Plantae	Thymelaeaceae	Daphne gnidium L.	chorvisca	whole plant	direct	apply	Simple	animals and humans	Cañada Real Segoviana	wound healing	Emergency medicine and Critical care (Wound Management)
19708	Plantae	Thymelaeaceae	Daphne gnidium L.	chorvisca	aerial parts blooming	direct	apply on wounds	Simple	animals and humans	Cañada Real Segoviana	wound healing	Emergency medicine and Critical care (Wound Management)
5063	Plantae	Thymelaeaceae	Daphne gnidium L.	Chorvisca	bark	crush	apply on wounds	Simple	livestock	Cañada Real Segoviana	wound healing	Emergency medicine and Critical care (Wound Management)
3864	Plantae	Thymelaeaceae	Daphne gnidium L.	torovisco	whole plant	decoction	apply on wounds	Simple	livestock	Cañada Real Segoviana	wound healing	Emergency medicine and Critical care (Wound Management)
13907	Plantae	Thymelaeaceae	Daphne gnidium L.	torovisco	whole plant	decoction	wash wounds	Simple	livestock	Cañada Real Segoviana	wound healing	Emergency medicine and Critical care (Wound Management)
16133	Plantae	Thymelaeaceae	Daphne gnidium L.	torovisco	whole plant	decoction	wash wounds	Simple	livestock	Cañada Real Segoviana	wound healing	Emergency medicine and Critical care (Wound Management)
104539	Plantae	Thymelaeaceae	Daphne gnidium L.	torovisco	bark	a necklace is made with seven knots	place as necklace	Simple	Canis familiaris Linnaeus, 1758	Cañada Real de Andalucía (de los Serranos)	canine distemper	Generalized Conditions
24961a	Plantae	Thymelaeaceae	Daphne gnidium L.	torovisco	bark	a necklace is made with seven knots	apply	Simple	Canis familiaris Linnaeus, 1758	Cañada Real Segoviana	canine distemper	Generalized Conditions
24961b	Plantae	Thymelaeaceae	Daphne gnidium L.	torovisco	bark	a necklace is made with seven knots	apply	Simple	Canis familiaris Linnaeus, 1758	Cañada Real Segoviana	canine distemper	Generalized Conditions
1565	Plantae	Thymelaeaceae	Daphne gnidium L.	Torvisco, torvisca	bark	direct	tie	Simple	Canis familiaris Linnaeus, 1758	Cañada Real Galiana	canine distemper	Generalized Conditions
18551	Plantae	Thymelaeaceae	Daphne gnidium L.	Torvisco, torvisca	bark	a necklace is made with seven knots	place as necklace	Simple	Canis familiaris Linnaeus, 1758	Cañada Real Galiana	canine distemper	Generalized Conditions
290	Plantae	Thymelaeaceae	Daphne gnidium L.	torovisco	bark	direct	place as necklace	Simple	Ovis aries Linnaeus, 1758	Cañada Real Soriana Oriental	fever (indefinite)	Generalized Conditions
15874	Plantae	Thymelaeaceae	Daphne gnidium L.	torovisco	bark	bundles of rosemary are tied with torvisco bark and burned	smoke	Mixture 2	Apis mellifera Linnaeus, 1758	Cañada Real Segoviana	honey bee infections (diseases of bees)	Generalized Conditions
135159	Plantae	Thymelaeaceae	Daphne gnidium L.	torovisco	bark	direct	tie	Simple	Equus caballus Linnaeus, 1758	Cañada Real de Andalucía (de los Serranos)	anal fibropapillomatosis	Integumentary system
132313	Plantae	Thymelaeaceae	Daphne gnidium L.	torovisco	aerial parts blooming	decoction	apply on the bite	Simple	livestock	Cañada Real Leonesa Oriental	facultative myiasis-producing flies	Integumentary system
132313	Plantae	Thymelaeaceae	Daphne gnidium L.	torovisco	whole plant	decoction	apply on the bite	Simple	livestock	Cañada Real Leonesa Oriental	facultative myiasis-producing flies	Integumentary system
98366	Plantae	Thymelaeaceae	Daphne gnidium L.	torovisco	whole plant	direct	environmental	Simple	animals and humans	Cañada Real de Andalucía (de los Serranos)	flea	Integumentary system
107516	Plantae	Thymelaeaceae	Daphne gnidium L.	torovisco	branch	direct	environmental	Simple	animals and humans	Cañada Real de Andalucía (de los Serranos)	flea	Integumentary system
5154	Plantae	Thymelaeaceae	Daphne gnidium L.	Chorvisca	aerial part	macerate	environmental	Simple	livestock	Cañada Real Segoviana	flea	Integumentary system
5139	Plantae	Thymelaeaceae	Daphne gnidium L.	Chorvisca	aerial part	macerate	environmental	Simple	livestock	Cañada Real Segoviana	flea	Integumentary system
1427	Plantae	Thymelaeaceae	Daphne gnidium L.	torvisco	whole plant	direct	environmental	Simple	animals and humans	Cañada Real Segoviana	flea	Integumentary system
18212	Plantae	Thymelaeaceae	Daphne gnidium L.	torvisco	whole plant	direct	environmental	Simple	animals and humans	Cañada Real Segoviana	flea	Integumentary system
168	Plantae	Thymelaeaceae	Daphne gnidium L.	torovisco	root	decoction	to wash	Simple	animals and humans	Cañada Real Soriana Oriental	flea	Integumentary system
96702	Plantae	Thymelaeaceae	Daphne gnidium L.	torovisco	aerial part	direct	environmental	Simple	livestock	Cañada Real de Andalucía (de los Serranos)	flea	Integumentary system
1977	Plantae	Thymelaeaceae	Daphne gnidium L.	torovisco	whole plant	direct	environmental	Simple	livestock	Cañada Real Soriana Oriental	flea	Integumentary system
20746	Plantae	Thymelaeaceae	Daphne gnidium L.	torovisco	whole plant	direct	environmental	Simple	livestock	Cañada Real Soriana Oriental	flea	Integumentary system
5017	Plantae	Thymelaeaceae	Daphne gnidium L.	Chorvisca	aerial part	macerate	environmental	Simple	livestock	Cañada Real Segoviana	flea	Integumentary system
23353	Plantae	Thymelaeaceae	Daphne gnidium L.	chorvisca	bark	macerate	environmental	Simple	livestock	Cañada Real Segoviana	flea	Integumentary system
78197	Plantae	Thymelaeaceae	Daphne gnidium L.	torvisca	aerial part	direct	environmental	Simple	livestock	Cañada Real Segoviana	flea	Integumentary system
10279	Plantae	Thymelaeaceae	Daphne gnidium L.	torvisca	whole plant	macerate	environmental	Simple	livestock	Cañada Real Segoviana	flea	Integumentary system
15873	Plantae	Thymelaeaceae	Daphne gnidium L.	torvisca	whole plant	macerate	environmental	Simple	livestock	Cañada Real Segoviana	flea	Integumentary system
1008	Plantae	Thymelaeaceae	Daphne gnidium L.	torovisco	whole plant	direct	environmental	Simple	livestock	Cañada Real Soriana Oriental	flea	Integumentary system
12	Plantae	Thymelaeaceae	Daphne gnidium L.	torovisco	whole plant	direct	environmental	Simple	animals and humans	Cañada Real Soriana Oriental	flea	Integumentary system
6463	Plantae	Thymelaeaceae	Daphne gnidium L.	torovisco	whole plant	direct	environmental	Simple	animals and humans	Cañada Real Soriana Oriental	flea	Integumentary system
136796	Plantae	Thymelaeaceae	Daphne gnidium L.	matapollo	whole plant	direct	environmental	Simple	animals and humans	Vereda Real del Camino de Alicante	flea	Integumentary system
137649	Plantae	Thymelaeaceae	Daphne gnidium L.	torovisco	aerial part	decoction	environmental	Simple	livestock	Cañada Real de (Andalucía a Valencia)	flea	Integumentary system
1252	Plantae	Thymelaeaceae	Daphne gnidium L.	torovisco	whole plant	direct	environmental	Simple	livestock	Cañada del Carrerón	flea	Integumentary system
17568	Plantae	Thymelaeaceae	Daphne gnidium L.	torovisco	whole plant	direct	environmental	Simple	livestock	Cañada del Carrerón	flea	Integumentary system
98366	Plantae	Thymelaeaceae	Daphne gnidium L.	torovisco	branch	decoction	environmental	Simple	animals and humans	Cordel de Andalucía	flea	Integumentary system
2249	Plantae	Thymelaeaceae	Daphne gnidium L.	torovisco	whole plant	direct	environmental	Simple	livestock	Cañada Real de la Plata	flea	Integumentary system
130476	Plantae	Thymelaeaceae	Daphne gnidium L.	torovisco	bark	direct	tie	Simple	livestock	Cañada Real Leonesa Oriental	fractures	Musculoskeletal System
3865a	Plantae	Thymelaeaceae	Daphne gnidium L.	torovisco	bark	direct	use as bandage	Simple	Capra hircus Linnaeus, 1758	Cañada Real Segoviana	fractures	Musculoskeletal System
3865b	Plantae	Thymelaeaceae	Daphne gnidium L.	torovisco	bark	direct	use as bandage	Simple	Equus caballus Linnaeus, 1758	Cañada Real Segoviana	fractures	Musculoskeletal System
16134a	Plantae	Thymelaeaceae	Daphne gnidium L.	torovisco	bark	direct	tie	Simple	Capra hircus Linnaeus, 1758	Cañada Real Segoviana	fractures	Musculoskeletal System
16134b	Plantae	Thymelaeaceae	Daphne gnidium L.	torovisco	bark	direct	tie	Simple	Equus caballus Linnaeus, 1758	Cañada Real Segoviana	fractures	Musculoskeletal System
24958	Plantae	Thymelaeaceae	Daphne gnidium L.	torovisco	stem	direct	tie	Simple	Ovis aries Linnaeus, 1758	Cañada Real Segoviana	fractures	Musculoskeletal System
5057a	Plantae	Thymelaeaceae	Daphne gnidium L.	Chorvisca, torvisca	bark	direct	use as bandage	Simple	Capra hircus Linnaeus, 1758	Cañada Real Segoviana	fractures	Musculoskeletal System
5057b	Plantae	Thymelaeaceae	Daphne gnidium L.	Chorvisca, torvisca	bark	direct	use as bandage	Simple	Equus caballus Linnaeus, 1758	Cañada Real Segoviana	fractures	Musculoskeletal System
5012	Plantae	Thymelaeaceae	Daphne gnidium L.	Chorvisca, torvisca	bark	direct	use as bandage	Simple	Capra hircus Linnaeus, 1758	Cañada Real Galiana	fractures	Musculoskeletal System
5012	Plantae	Thymelaeaceae	Daphne gnidium L.	Chorvisca, torvisca	bark	direct	use as bandage	Simple	Equus caballus Linnaeus, 1758	Cañada Real Galiana	fractures	Musculoskeletal System
1269	Plantae	Thymelaeaceae	Daphne gnidium L.	torvisca	branch	direct	environmental	Simple	animals and humans	Cañada Real Segoviana	repellants	Pest control
17677	Plantae	Thymelaeaceae	Daphne gnidium L.	torvisca	branch	direct	environmental	Simple	animals and humans	Cañada Real Segoviana	repellants	Pest control
12	Plantae	Thymelaeaceae	Daphne gnidium L.	torovisco	whole plant	direct	environmental	Simple	livestock	Cañada Real Soriana Oriental	repellants	Pest control
58760	Plantae	Thymelaeaceae	Daphne gnidium L.	torvisco	whole plant	direct	environmental	Simple	Gallus gallus (Linnaeus, 1758)	Cañada Real de Andalucía (de los Serranos)	repellants	Pest control
1641	Plantae	Thymelaeaceae	Daphne gnidium L.	torvisco	whole plant	direct	environmental	Simple	animals and humans	Cañada Real de Andalucía (de los Serranos)	repellants	Pest control
105135	Plantae	Thymelaeaceae	Daphne gnidium L.	torovisco	whole plant	decoction	oral	Simple	livestock	Cañada Real de Andalucía (de los Serranos)	placental retention	Reproductive System
130773	Plantae	Thymelaeaceae	Daphne gnidium L.	torovisco	whole plant	crush	environmental	Simple	edible freshwater fish	Cañada Real Leonesa Oriental	fish poisons	Toxicology
105467	Plantae	Thymelaeaceae	Daphne gnidium L.	torovisco	aerial part	crush	environmental	Simple	edible freshwater fish	Cañada Real de Andalucía (de los Serranos)	fish poisons	Toxicology
1642	Plantae	Thymelaeaceae	Daphne gnidium L.	chorvisca	bark	direct	environmental	Simple	edible freshwater fish	Cañada Real Segoviana	fish poisons	Toxicology
73356	Plantae	Thymelaeaceae	Daphne gnidium L.	torovisca	fruit	crush	environmental	Simple	edible freshwater fish	Cañada Real Segoviana	fish poisons	Toxicology
58691	Plantae	Thymelaeaceae	Daphne gnidium L.	chorvisca	whole plant	crush	environmental	Simple	edible freshwater fish	Cañada Real Segoviana	fish poisons	Toxicology
130773	Plantae	Thymelaeaceae	Daphne gnidium L.	chorvisca	aerial parts blooming	crush	environmental	Simple	edible freshwater fish	Cañada Real Leonesa Oriental	fish poisons	Toxicology
24612	Plantae	Thymelaeaceae	Daphne gnidium L.	torvisca	branch	direct	environmental	Simple	edible freshwater fish	Cañada Real Segoviana	fish poisons	Toxicology
71462	Plantae	Thymelaeaceae	Daphne gnidium L.	torovisco	whole plant	crush	environmental	Simple	edible freshwater fish	Cordel del Camino de los Cortijos	fish poisons	Toxicology
17640	Plantae	Thymelaeaceae	Daphne gnidium L.	torovisca	bark	crush	environmental	Simple	edible freshwater fish	Cañada Real Segoviana	fish poisons	Toxicology
23497	Plantae	Thymelaeaceae	Daphne gnidium L.	torvisca	whole plant	direct	environmental	Simple	edible freshwater fish	Cañada Real Segoviana	fish poisons	Toxicology
10656	Plantae	Thymelaeaceae	Daphne gnidium L.	torvisca	whole plant	crush	environmental	Simple	edible freshwater fish	Cañada Real Segoviana	fish poisons	Toxicology
14024	Plantae	Thymelaeaceae	Daphne gnidium L.	torvisca	whole plant	Grind	environmental	Simple	edible freshwater fish	Cañada Real Segoviana	fish poisons	Toxicology
16250	Plantae	Thymelaeaceae	Daphne gnidium L.	torvisca	whole plant	crush	environmental	Simple	edible freshwater fish	Cañada Real Segoviana	fish poisons	Toxicology
13	Plantae	Thymelaeaceae	Daphne gnidium L.	torovisco	whole plant	direct	environmental	Simple	edible freshwater fish	Cañada Real Soriana Oriental	fish poisons	Toxicology
6546	Plantae	Thymelaeaceae	Daphne gnidium L.	torovisco	whole plant	direct	environmental	Simple	edible freshwater fish	Cañada Real Soriana Oriental	fish poisons	Toxicology
2090	Plantae	Thymelaeaceae	Daphne gnidium L.	torovisca	fruit	crush	environmental	Simple	edible freshwater fish	Cañada Real Galiana	fish poisons	Toxicology
1643	Plantae	Thymelaeaceae	Daphne gnidium L.	torvisco	root	crush	environmental	Simple	edible freshwater fish	Cañada Real de Andalucía (de los Serranos)	fish poisons	Toxicology
58761	Plantae	Thymelaeaceae	Daphne gnidium L.	torvisco	leaf	crush	environmental	Simple	edible freshwater fish	Cañada Real de Andalucía (de los Serranos)	fish poisons	Toxicology
107492	Plantae	Thymelaeaceae	Daphne gnidium L.	torovisco	whole plant	burn	smoke	Simple	animals and humans	Cañada Real de Andalucía (de los Serranos)	plants poisonous to animals	Toxicology (Poisonous plants)
3980	Plantae	Thymelaeaceae	Daphne gnidium L.	torovisco	whole plant	direct	oral	Simple	animals and humans	Cañada Real Segoviana	plants poisonous to animals	Toxicology (Poisonous plants)
1626	Plantae	Thymelaeaceae	Daphne gnidium L.	torvisca	whole plant	direct	oral	Simple	animals and humans	Cañada Real Galiana	plants poisonous to animals	Toxicology (Poisonous plants)
19549	Plantae	Thymelaeaceae	Daphne gnidium L.	torvisca	whole plant	direct	oral	Simple	animals and humans	Cañada Real Galiana	plants poisonous to animals	Toxicology (Poisonous plants)
136948	Plantae	Thymelaeaceae	Daphne gnidium L.	torovisco	whole plant	direct	oral	Simple	animals and humans	Vereda del Camino de Andalucía	plants poisonous to animals	Toxicology (Poisonous plants)
97869	Plantae	Viperidae	Vipera latastei Bosca, 1878	víbora	whole animal	direct	bite	Simple	animals and humans	Cañada Real de Andalucía (de los Serranos)	snakebite (viper)	Toxicology (Snakebite)
18252	Plantae	Viperidae	Vipera latastei Bosca, 1878	víbora	poison	direct	bite	Simple	animals and humans	Cañada Real Segoviana	snakebite (viper)	Toxicology (Snakebite)
97869	Plantae	Viperidae	Vipera latastei Bosca, 1878	víbora	poison	direct	bite	Simple	animals and humans	Cañada Real de (Andalucía a Valencia)	snakebite (viper)	Toxicology (Snakebite)
97869	Plantae	Viperidae	Vipera latastei Bosca, 1878	víbora	poison	direct	bite	Simple	livestock	Indefinite	snakebite (viper)	Toxicology (Snakebite)
97869	Plantae	Viperidae	Vipera latastei Bosca, 1878	víbora	poison	direct	bite	Simple	animals and humans	Cañada Real de Andalucía (de los Serranos)	snakebite (viper)	Toxicology (Snakebite)
97869	Plantae	Viperidae	Vipera latastei Bosca, 1878	víbora	whole animal	direct	bite	Simple	animals and humans	Cañada Real de Murcia a Andalucía	snakebite (viper)	Toxicology (Snakebite)
97869	Plantae	Viperidae	Vipera latastei Bosca, 1878	víbora	whole animal	direct	bite	Simple	animals and humans	Cordel de Andalucía	snakebite (viper)	Toxicology (Snakebite)
2285	Plantae	Viperidae	Vipera latastei Bosca, 1878	víbora	poison	direct	bite	Simple	animals and humans	Cañada Real de la Plata	snakebite (viper)	Toxicology (Snakebite)
22909	Plantae	Viperidae	Vipera latastei Bosca, 1878	víbora	animal	direct	bite	Simple	animals and humans	Cañada Real de la Plata	snakebite (viper)	Toxicology (Snakebite)
1249	Plantae	Vitaceae	Vitis vinifera L.	vinagre	vinegar	dissolve salt in vinegar	oral	Mixture 2	Ovis aries Linnaeus, 1758	Cañada Real de Calatrava	bloat in rumiants	Digestive System
69147	Plantae	Vitaceae	Vitis vinifera L.	alcohol	alcohol	impregnate a cloth with alcohol	apply	Simple	livestock	Cañada del Carrerón	bloat in rumiants	Digestive System
24019	Plantae	Vitaceae	Vitis vinifera L.	vinagre	vinegar	mix vinegar and brine	oral	Mixture 2	Equus asinus Linnaeus, 1758 x E. caballus Linnaeus, 1758	Cañada Real de Calatrava	hoarseness	Digestive System
59434	Plantae	Vitaceae	Vitis vinifera L.	vinagre	vinegar	emulsify oil and vinegar	massage	Mixture 2	Sus domesticus Erxleben, 1777	Cañada Real de Andalucía (de los Serranos)	indigestion	Digestive System
23901	Plantae	Vitaceae	Vitis vinifera L.	vinagre	vinegar	dissolve salt in vinegar	oral	Mixture 2	Equus asinus Linnaeus, 1758 x E. caballus Linnaeus, 1758	Cañada del Carrerón	stomatitis	Digestive System
54727	Plantae	Vitaceae	Vitis vinifera L.	vinagre	vinegar	crush broom and mix with vinegar and salt	wash wounds	Mixture 3	livestock	Cañada del Carrerón	hoof care	Emergency medicine and Critical care (Wound Management)
25394	Plantae	Vitaceae	Vitis vinifera L.	vinagre	vinegar	poultice with "moyuelo", vinegar and salt	apply the poultice	Mixture 3	Equus asinus Linnaeus, 1758 x E. caballus Linnaeus, 1758	Cañada Real de Calatrava	hoof care	Emergency medicine and Critical care (Wound Management)
59435	Plantae	Vitaceae	Vitis vinifera L.	vinagre	vinegar	dissolve salt in vinegar	wash wounds	Mixture 2	Canis familiaris Linnaeus, 1758	Cañada Real de Andalucía (de los Serranos)	wound healing	Emergency medicine and Critical care (Wound Management)
19284	Plantae	Vitaceae	Vitis vinifera L.	vinagre	vinegar	dissolve salt in vinegar	wash wounds	Mixture 2	animals and humans	Cañada del Carrerón	wound healing	Emergency medicine and Critical care (Wound Management)
181	Plantae	Vitaceae	Vitis vinifera L.	vinagre	vinegar	direct	apply	Simple	livestock	Cañada Real Soriana Oriental	wound healing	Emergency medicine and Critical care (Wound Management)
54725	Plantae	Vitaceae	Vitis vinifera L.	vinagre	vinegar	crush broom and mix with vinegar and salt	wash wounds	Mixture 3	livestock	Cañada del Carrerón	wound healing	Emergency medicine and Critical care (Wound Management)
24875	Plantae	Vitaceae	Vitis vinifera L.	arcuela	vinegar	dissolve salt in vinegar	mouth wash	Mixture 2	Equus asinus Linnaeus, 1758 x E. caballus Linnaeus, 1758	Cañada Real de Calatrava	wound healing	Emergency medicine and Critical care (Wound Management)
72589	Plantae	Vitaceae	Vitis vinifera L.	vinagre	vinegar	dissolve salt in vinegar	to wash	Mixture 2	Equus asinus Linnaeus, 1758 x E. caballus Linnaeus, 1758	Cañada del Carrerón	wound healing	Emergency medicine and Critical care (Wound Management)
106641a	Plantae	Vitaceae	Vitis vinifera L.	vinagre	vinegar	ephedra decoction, mixed with salt and vinegar	wash wounds	Mixture 3	livestock	Indefinite	wound healing	Emergency medicine and Critical care (Wound Management)
135216	Plantae	Vitaceae	Vitis vinifera L.	vinagre	vinegar	mix salt, vinegar and lard	apply	Mixture 3	livestock	Cañada Real Conquense	wound healing	Emergency medicine and Critical care (Wound Management)
78495	Plantae	Vitaceae	Vitis vinifera L.	vinagre	vinegar	marinate plantain in vinegar	wash wounds	Mixture 2	Equus asinus Linnaeus, 1758 x E. caballus Linnaeus, 1758	Cañada Real de Andalucía (de los Serranos)	wound healing	Emergency medicine and Critical care (Wound Management)
1251	Plantae	Vitaceae	Vitis vinifera L.	vinagre	vinegar	dissolve salt in vinegar	to wash	Mixture 2	Ovis aries Linnaeus, 1758	Cañada Real de Calatrava	cloudy (eye)	Eye diseases and Disorders
1808	Plantae	Vitaceae	Vitis vinifera L.	vinagre	wine	direct	oral	Simple	livestock	Cañada Real Segoviana	anthrax	Generalized Conditions
23337	Plantae	Vitaceae	Vitis vinifera L.	vinagre	wine	direct	oral	Simple	livestock	Cañada Real Segoviana	anthrax	Generalized Conditions
18143	Plantae	Vitaceae	Vitis vinifera L.	vinagre	wine	direct	oral	Simple	livestock	Cañada Real Segoviana	anthrax	Generalized Conditions
2220b	Plantae	Vitaceae	Vitis vinifera L.	vinagre	vinegar	mix salt with zotal and vinegar	apply	Mixture 3	livestock	Cordel de la Plata	contagious agalactia	Generalized Conditions
24422	Plantae	Vitaceae	Vitis vinifera L.	vinagre	vinegar	mix salt with oleander and vinegar	wash wounds	Mixture 3	livestock	Cañada Real de la Plata	mange or cutaneous acariasis	Integumentary system
132	Plantae	Vitaceae	Vitis vinifera L.	vinagre	vinegar	crush broom and mix with vinegar and salt	apply	Mixture 3	livestock	Cañada Real Soriana Oriental	bruises (indefinite)	Musculoskeletal System
36	Plantae	Vitaceae	Vitis vinifera L.	vinagre	vinegar	crush broom and rockrose, and mix with vinegar and salt	apply the poultice	Mixture 4	livestock	Cañada Real de la Plata	disorders of the hoof	Musculoskeletal System
10529	Plantae	Vitaceae	Vitis vinifera L.	vinagre	wine	direct	oral	Simple	livestock	Cañada Real Segoviana	placental retention	Reproductive System
97928	Plantae	Vitaceae	Vitis vinifera L.	vinagre	vinegar	dissolve salt in vinegar	oral	Mixture 2	Equus asinus Linnaeus, 1758 x E. caballus Linnaeus, 1758	Cañada Real de Andalucía (de los Serranos)	pharyngitis	Respiratory System
97928	Plantae	Vitaceae	Vitis vinifera L.	vinagre	vinegar	dissolve salt in vinegar	to wash	Mixture 2	Equus asinus Linnaeus, 1758 x E. caballus Linnaeus, 1758	Indefinite	pharyngitis	Respiratory System
97928a	Plantae	Vitaceae	Vitis vinifera L.	vinagre	vinegar	dissolve salt in vinegar	oral	Mixture 2	Equus asinus Linnaeus, 1758 x E. caballus Linnaeus, 1758	Cañada Real de Andalucía (de los Serranos)	pharyngitis	Respiratory System
97928	Plantae	Vitaceae	Vitis vinifera L.	vinagre	vinegar	dissolve salt in vinegar	oral	Mixture 2	Equus asinus Linnaeus, 1758 x E. caballus Linnaeus, 1758	Indefinite	pharyngitis	Respiratory System
97928a	Plantae	Vitaceae	Vitis vinifera L.	vinagre	vinegar	dissolve salt in vinegar	apply	Mixture 2	Equus asinus Linnaeus, 1758 x E. caballus Linnaeus, 1758	Cordel de Andalucía	pharyngitis	Respiratory System
33	Plantae	Xanthorrhoeaceae	Asphodelus albus Mill.	gamón	stem	direct	puncture	Simple	Bos taurus Linnaeus, 1758 (cow)	Cañada Real Segoviana	anthrax	Generalized Conditions (Anthrax)
