# Supplementary material for: Ethnoveterinary Medicine and Ethnopharmacology in the Main Transhumance Areas of Castilla-La Mancha (Spain)
Source: Front Vet Sci. 2022 May 3;9:866132. doi: 10.3389/fvets.2022.866132 (PMC9113055; doi:10.3389/fvets.2022.866132)
Supplement: Supplementary Table 2 — List of voucher specimens. [file Table_2.xlsx]

## Sheet: Hoja1
Species and subspecies	Family	Locality	Date	Provenance	Voucher number
Sambucus ebulus L.	Adoxaceae	Tobarra, Albacete	1994-09-17	Wild	ALBA 4333
Sambucus nigra L.	Adoxaceae	El Arquillo, Albacete	2001-05-21	Wild	ALBA 6252
Viburnum tinus L.	Adoxaceae	Casa Palillos, Parque Nac. Cabañeros	2016-05-26	Wild	ALBA 10238
Lycoperdon perlatum Pers.	Agaricaceae	Mesones, Albacete	2007-11-11	Wild	ALBA FUNGI 51
Damasonium polyspermum Coss.	Alismataceae	Moral de Calatrava, puente, Ciudad Real	1997-07-02	Wild	ALBA 9623
Amanita phalloides (Vaill. ex Fr.) Secr.	Amanitaceae	La Rambla, Peñas de San Pedro, Albacete	2008-11-17	Wild	ALBA FUNGI 374
Salsola kali L.	Amaranthaceae	Los Praos, Carrión de Calatrava, Ciudad Real	2016-08-04	Wild	ALBA 10345
Salsola vermiculata L.	Amaranthaceae	Molino de Calatrava, Carrión de Calatrava, Ciudad Real	2016-08-03	Wild	ALBA 10330
Allium cepa L.	Amaryllidaceae	Alcoba de los Montes, Ciudad Real	2016-08-31	Cultivated	ALBA 10387
Allium sativum L.	Amaryllidaceae	Abengibre, Albacete	2001-06-01	Cultivated	ALBA 6249
Pistacia lentiscus L.	Anacardiaceae	Tabla de la Yedra,Piedrabuena, Ciudad Real	2016-06-27	Wild	ALBA 10288
Pistacia terebinthus L.	Anacardiaceae	Sierra del Relumbrar, Villapalacios, Albacete	1993-06-05	Wild	ALBA 5188
Conium maculatum L.	Apiaceae	La Quebrada, Parque Nac. Tablas de Daimiel, Ciudad Real	2017-08-29	Wild	ALBA 11036
Eryngium bourgatii Gouan	Apiaceae	Parque eólico "Atalaya de la Solana", Peñas de San Pedro, Albacete	2010-08-06	Wild	ALBA 7417
Eryngium campestre L.	Apiaceae	Los Llanillos, Ruidera, Ciudad Real	2016-05-21	Wild	ALBA 10012
Foeniculum vulgare Mill. subsp. piperitum (Ucria) Cout.	Apiaceae	Boniches, Cuenca	2007-08-08	Wild	ALBA 6681
Oenanthe crocata L.	Apiaceae	Arroba de los Montes, Ciudad Real	2016-06-27	Willd	ALBA 10270
Thapsia villosa L.	Apiaceae	Parque Nac. Tablas Daimiel, Villarrubia de los Ojos, Ciudad Real	2016-05-21	Wild	ALBA 10021
Nerium oleander L.	Apocynaceae	Casa Palillos, Parque Nac. Cabañeros, Ciudad Real	2016-05-26	Wild	ALBA 10192
Vincetoxicum hirundinaria Medik.	Apocynaceae	Cumbre del Molatón, Hegueruela, Albacete	2009-05-29	Wild	ALBA 7146
Ilex aquifolium L.	Aquifoliaceae	Casa Palillos, Parque Nac. Cabañeros, Ciudad Real	2016-05-26	Wild	ALBA 10176
Hedera helix L.	Araliaceae	Minateda, Hellín, Albacete	1992-03-16	Wild	ALBA 9750
Asparagus acutifolius L.	Asparagaceae	Dehesa de Zacatena, Parque Nac. Tablas de Daimiel, Ciudad Real	2016-05-21	Wild	ALBA 10061
Drimia maritima (L.) Stearn	Asparagaceae	Los Cortijos, Valdebernardo, Ciudad Real	2017-05-21	Wild	ALBA 10661
Achillea ageratum L.	Asteraceae	Navalpino, Ciudad Real	1999-04-07	Wild	ALBA 6109
Anacyclus clavatus (Desf.) Pers.	Asteraceae	Molemocho, Parque Nac. Tablas de Daimiel, Ciudad Real	2016-05-21	Wild	ALBA 10092
Anthemis arvensis L.	Asteraceae	Arroyo Las Landas, Las Honfrías, Toledo	2018-05-31	Wild	ALBA 11157
Centaurea aspera L.	Asteraceae	Las Higuericas, Hellín, Albacete	1989-05-31	Wild	ALBA 11326
Centaurea melitensis L.	Asteraceae	Los Cortijos, Valdebernardo, Ciudad Real	2017-05-21	Wild	ALBA 10665
Centaurea ornata Willd.	Asteraceae	Los Llanillos, Ruidera, Ciudad Real	2016-06-27	Wild	ALBA 10313
Chiliadenus glutinosus (L.) Fourr.	Asteraceae	Sierra de Cabeza Llana, Hellín, Albacete	1992-08-20	Wild	ALBA 11389
Chondrilla juncea L.	Asteraceae	Campo Mojao, Carrión de Calatrava, Ciudad Real	2017-07-11	Wild	ALBA 10939
Dittrichia viscosa (L.) Greuter	Asteraceae	Junto río Guadiana, Luciana , Ciudad Real	2017-10-21	Wild	ALBA 11078
(Jacobaea vulgaris) Gaertn Senecio jacobaea L.	Asteraceae	Molino de Calatrava, Carrión de Calatrava, Ciudad Real	2016-08-03	Wild	ALBA 10326
Leuzea conifera (L.) DC. Rhaponticum coniferum (L.) Greut	Asteraceae	Los Cortijos, Barranco del Grito, Ciudad Real	2017-05-21	Wild	ALBA 10652
Matricaria chamomilla L.	Asteraceae	Charco del Tamujo, Villarrubia de los Ojos, Ciudad Real	2017-04-02	Wild	ALBA 10447
Picnomon acarna (L.) Cass.	Asteraceae	Molemocho, Parque Nac. Tablas de Daimiel, Ciudad Real	2016-05-21	Wild	ALBA 10104
Santolina pectinata Lag.	Asteraceae	El Picazo, Cuenca	1994-06-28	Wild	ALBA 3691
Scolymus hispanicus L.	Asteraceae	Agramón, Hellín, Albacete	1994-06-14	Wild	ALBA 11491
Silybum marianum (L.) Gaertn.	Asteraceae	Charco del Tamujo, Villarrubia de los Ojos, Ciudad Real	2017-04-02	Wild	ALBA 10450
Boletus edulis Bull.	Boletaceae	Campamento de San Juan, Riopar	2006-11-18	Wild	ALBA FUNGI 44
Alkanna tinctoria (L.) Tausch	Boraginaceae	Los Arenales, Villarrubia de Los Ojos, Ciudad Real	2017-04-09	Wild	ALBA 10484
Sisymbrium orientale L.	Brassicaceae	Abuzadera, Pozocañada, Albacete	1992-09-24	Wild	ALBA 11720
Centranthus calcitrapae (L.) Dufr.	Caprifoliaceae	Sierra de Los Buhos, Tobarra, Albacete	1994-05-05	Wild	ALBA 13005
Agrostemma githago L.	Caryophyllaceae	Abuzaderas, Pozo Cañada, Albacete	2009-06-11	Wild	ALBA 6971
Silene gallica L.	Caryophyllaceae	Valderrepisa, Fuencaliente, Ciudad Real	1996-05-01	Wild	ALBA 5469
Silene muscipula L.	Caryophyllaceae	Los Llanillos, Ruidera, Ciudad Real	2006-06-27	Wild	ALBA 6727
Chara hispida L. var. hispida	Characeae	Laguna Lengua, Lagunas de Ruidera, Albacete	1994-11-06	Wild	ALBA 9619
Cistus albidus L.	Cistaceae	Piedrabuena, Ciudad Real	2018-04-30	Wild	ALBA 11092
Cistus ladanifer L.	Cistaceae	Cabezuela de Barra, Villarrubia de Los Ojos, Ciudad Real	2017-04-09	Wild	ALBA 10522
Cistus monspeliensis L.	Cistaceae	Cerro de Los Pizarrosos, Salobre, Albacete	1993-06-05	Wild	ALBA 5221
Halimium umbellatum subsp. viscosum (Willk.) O.Bolòs & Vigo	Cistaceae	Arroyo Las Landas, Las Honfrías, Ciudad Real	2018-05-31	Wild	ALBA 11160
Coriaria myrtifolia L.	Coriariaceae	Isso, Hellín, Albacete	2005-05-12	Wild	ALBA 6468
Bryonia cretica subsp. dioica (Jacq.) Tutin	Cucurbitaceae	Arroba de los Montes, Ciudad Real	2016-06-27	Wild	ALBA 10259
Ecballium elaterium (L.) A.Rich.	Cucurbitaceae	Los Praos, Carrión de Calatrava, Ciudad Real	2016-08-04	Wild	ALBA 10343
Juniperus oxycedrus L.	Cupressaceae	Casa Palillos, Parque Nac. Cabañeros, Ciudad Real	2016-05-26	Wild	ALBA 10193
Juniperus oxycedrus var. badia H.Gay	Cupressaceae	Fuencaliente, Sierra Madrona, Ciudad Real	1996-03-02	Wild	ALBA 5339
Juniperus thurifera L.	Cupressaceae	Lezuza, Albacete	1994-05-14	Wild	ALBA 7260
Pteridium aquilinum (L.) Kuhn	Denstaedtiaceae	Barranco del Grito, Los Cortijos,Ciudad Real	2017-05-21	Wild	ALBA 10634
Elaeagnus angustifolia L.	Elaeagnaceae	El Royo, Peñas de San Pedro, Albacete	1994-05-15	Cultivated	ALBA 7237
Ephedra fragilis Desf.	Ephedraceae	Puente Isso, Hellín, Albacete	1989-06-09	Wild	ALBA 10000
Arbutus unedo L.	Ericaceae	Charco del Tamujo, Villarrubia de los Ojos, Ciudad Real	2017-04-02	Wild	ALBA 10448
Erica tetralix L.	Ericaceae	Bonal del Abulagar, Puebla de D. Rodrigo, Ciudad Real	2017-08-24	Wild	ALBA 11019
Euphorbia nicaeensis All.	Euphorbiaceae	Sierra de Chinchilla, Albacete	1972-06-20	Wild	ALBA 5974
Euphorbia serrata L.	Euphorbiaceae	Cabezuela de Barra, Villarrubia de Los Ojos, Ciudad Real	2017-04-09	Wild	ALBA 10506
Mercurialis annua L.	Euphorbiaceae	Hellín, Albacete	1992-05-06	Wild	ALBA 11220
Bituminaria bituminosa (L.) C.H.Stirt.	Fabaceae	Parque.Nac Tablas Daimiel, Villarrubia de los Ojos, Ciudad Real	2016-05-21	Wild	ALBA 10045
Cicer arietinum L.	Fabaceae	Alborea, Albacete	1992-08-07	Cultivated	ALBA 4812
Cytisus scoparius (L.) Link	Fabaceae	Piedrabuena, Ciudad Real	2018-04-30	Wild	ALBA 11096
Erophaca baetica (L.) Boiss.	Fabaceae	El Puente del Arzobispo, Toledo	1976-06-08	Wild	ALBA 8780
Eruca vesicaria (L.) Cav.	Fabaceae	Los Arenales, Villarrubia de Los Ojos, Ciudad Real	2017-04-09	Wild	ALBA 10485
Genista tournefortii Spach	Fabaceae	not		Wild	ALBA xxx
Lathyrus sativus L.	Fabaceae	Abengibre, Albacete	2018-05-26	Wild	ALBA 11140
Lupinus albus L.	Fabaceae	not. Sierra de Gata, Cilleros, Cáceres	1982-04-18	Cultivated	ALBA 1207
Lupinus angustifolius L.	Fabaceae	Los Cortijos, Valdebernardo, Ciudad Real	2017-05-21	Wild	ALBA 10667
Lupinus gussoneanus J.Agardh	Fabaceae	not		Wild
Lupinus hispanicus Boiss. & Reut.	Fabaceae	Cueva Negra, Villapalacios, Albacete	2008-05-18	Wild	ALBA 6887
Medicago orbicularis (L.) Bartal.	Fabaceae	La Losa, Casas de Benítez, Albacete	1991-05-16	Wild	ALBA 3654
Medicago sativa L.	Fabaceae	Ossa de Montiel, Albacete	2017-04-09	Wild	ALBA 10462
Melilotus indicus (L.) All.	Fabaceae	La Horca, Hellín, Albacete	1994-06-01	Wild	ALBA 12183
Ononis spinosa L.	Fabaceae	Tabla de la Yedra, Piedrabuena, Ciudad Real	2016-06-27	Wild	ALBA 10289
Retama sphaerocarpa (L.) Boiss.	Fabaceae	Dehesa de Zacatena, Parque Nac. Tablas de Daimiel, Ciudad Real	2016-05-21	Wild	ALBA 10080
Quercus faginea Lam. subsp. faginea	Fagaceae	Barranco del Grito, Los Cortijos, Ciudad Real	2017-05-21	Wild	ALBA 10633
Quercus faginea subsp. broteroi (Cout.) A.Camus	Fagaceae	Casa Palillos, Parque Nac. Cabañeros, Ciudad Real	2016-05-26	Wild	ALBA 10227
Quercus rotundifolia Lam.	Fagaceae	Alatoz, Albacete	1992-04-05	Wild	ALBA 4590
Quercus suber L.	Fagaceae	Sierra del Relumbrar, Villapalacios, Albacete	2010-05-14	Wild	ALBA 7210
Quercus x morisii Borzí (= Q. x mixta Vill. Ex Colm., Q. rotundifolia Lam. x Q. suber L.)	Fagaceae	Villarrubia de Los Ojos, Ciudad Real	2018-01-20	Wild	ALBA 11115
Crocus sativus L.	Iridaceae	Lezuza, Albacete	1994-09-20	Cultivated	ALBA 5994
Juglans regia L.	Juglandaceae	Villalgordo del Júcar, Albacete	1988-09-28	Cultivated	ALBA 8348
Ballota hirsuta Benth.	Lamiaceae	El Molinar, Villa de Ves, Albacete	2002-05-17	Wild	ALBA 6355
Betonica officinalis L.	Lamiaceae	Valhondo, Malagón, Ciudad Real	2017-07-10	Wild	ALBA 10907
Lavandula latifolia Medik.	Lamiaceae	Alto de Los Castillejos, Sierra de Chinchilla, Albacete	1972-06-19	Wild	ALBA 5930
Lavandula pedunculata (Mill.) Cav.	Lamiaceae	Piedrabuena, Ciudad Real	2018-04-30	Wild	ALBA 11089
Lavandula stoechas L.	Lamiaceae	Los Cortijos, Valdebernardo, Ciudad Real	2017-05-21	Wild	ALBA 10664
Marrubium vulgare L.	Lamiaceae	Parque. Nac. Tablas Daimiel, Villarrubia de los Ojos, Ciudad Real	2016-05-21	Wild	ALBA 10027
Mentha × rotundifolia (L.) Huds.	Lamiaceae	Fuente Motril, Los Cortijos, Ciudad Real	2017-07-10	Wild	ALBA 10913
Mentha aquatica L.	Lamiaceae	Molino de Don Benito, Alcalá del Júcar, Albacete	1998-10-07	Wild	ALBA 2440
Mentha aquatica L. var. citrata (Ehrh.) Fresen.	Lamiaceae	not		Cultivated
Mentha cervina L.	Lamiaceae	Alcoba de los Montes, Ciudad Real	1999-04-08	Wild	ALBA 6124
Mentha longifolia (L.) L.	Lamiaceae	Rió de Don Juan, La Herrera, Albacete	2012-07-10	Wild	ALBA 9118
Mentha pulegium L.	Lamiaceae	Los Cortijos de Arriba, Fuente de Motril, Ciudad Real	2017-07-02	Wild	ALBA 10886
Mentha suaveolens Ehrh.	Lamiaceae	El Alcornocal, Piedrabuena, Ciudad Real	2017-08-30	Wild	ALBA 11061
Mentha spicata L.	Lamiaceae	Parque Nac. Cabañeros, Santa Quiteria, Ciudad Real	2016-05-26	Wild	ALBA 10140
Ocimum basilicum L.	Lamiaceae	Charco del Tamujo, Villarrubia de los Ojos, Ciudad Real	2017-07-03	Cultivated	ALBA 10984
Ocimum minimum L.	Lamiaceae	no hay pliegos deCLM		Cultivated
Rosmarinus officinalis L.	Lamiaceae	Los Llanillos, Ruidera, Ciudad Real	2016-05-21	Wild	ALBA 10008
Salvia officinalis subsp. lavandulifolia (Vahl) Gams	Lamiaceae	El Poyal, Tragacete, Cuenca	2017-07-01	Wild	ALBA 10803
Satureja intricata Lange	Lamiaceae	Cardenete, Cuenca	2007-06-21	Wild	ALBA 6701
Sideritis bourgeana Boiss. & Reuter	Lamiaceae	Saladar de Agramón, Hellín	1989-05-31	Wild	ALBA 12299
Sideritis hirsuta L.	Lamiaceae	La Herrada, Cuenca	2019-06-06	Wild	ALBA 11943
Sideritis tragoriganum Lag. subsp. mugronensis (Borja) Obón & Rivera	Lamiaceae	Sierra del Mugrón, Almansa, Albacete	1982-06-20	Wild	ALBA 3809
Sideritis tragoriganum Lag. subsp. tragoriganum	Lamiaceae	not		Wild
Thymus mastichina (L.) L. subsp. mastichina	Lamiaceae	Los Cortijos, Valdegutiérrez, Ciudad Real	2017-05-31	Wild	ALBA 10712
Thymus vulgaris L.	Lamiaceae	Los Llanillos, Ruidera, Ciudad Real	2016-05-21	Wild	ALBA 10009
Laurus nobilis L.	Lauraceae	Los Ballesteros, Villarrubia de los Ojos, Ciudad Real	2017-04-02	Cultivated	ALBA 10458
Linum usitatissimum L.	Linaceae	not		Cultivated
Malva parviflora L.	Malvaceae	Los Ballesteros, Villarrubia de los Ojos, Ciudad Real	2017-04-02	Wild	ALBA 10457
Malva sylvestris L.	Malvaceae	Tobarra, Albacete	1992-09-28	Wild	ALBA 12473
Ficus carica L.	Moraceae	Cardenete, Cuenca	2007-06-21	Cultivated	ALBA 6703
Peganum harmala L.	Nitrariaceae	Los Yesares, Albacete, Albacete	2002-05-10	Wild	ALBA 6285
Jasminum polyanthum Franch.	Oleaceae	not		Cultivated
Olea europaea L.	Oleaceae	Casa Palillos, Parque Nac. Cabañeros, Ciudad Real	2016-05-26	Wild	ALBA 10191
Odontitella virgata (Link) Rothm.	Orobanchaceae	Alcoba de los Montes, Ciudad Real	2016-08-31	Wild	ALBA 10386
Paeonia broteri Boiss. & Reut.	Paeoniaceae	Valdibáñez, Ciudad Real	2017-03-18	Wild	ALBA 10416
Paeonia officinalis subsp. microcarpa Nyman	Paeoniaceae	Riópar, Albacete	2000-06-23	Wild	ALBA 6092
Paxillus involutus (Batsch) Fr.	Paxillaceae	not		Wild
Local and regional Endemic taxa are resalted in bold characters
